# Supplementary material for: Molecular and genetic diversity in the metastatic process of melanoma
Source: J Pathol. 2014 Jan 27;233(1):39–50. doi: 10.1002/path.4318 (PMC4359751; doi:10.1002/path.4318)
Supplement: Supplementary file 3 — Hierarchical clustering of melanoma samples. (A) Unsupervised clustering using the 75% most variable genes. (B) Clustering using the centroid genes (n = 500). Genes were taken from centroids defined in the Harbst et al study 1. Hierarchical clustering was performed using Pearson correlation and Ward as a distance measure [file path0233-0039-sd3.txt]

0
5
10
15
20
Patient
22
22 12
12 12 9
9
2
2
20 20
23
14
18
18 26
26
25 1
1
1 7
7
5
5
28
28
17 13
13
15
19
8
8
8 4
4
4
10
10 25 17 23 10 14 21 6
6
11
11
3
3
27
27
24
24
16
16
15 21 14 19
0
10
20
30
40
50
Patient
4
4
4 9
2
2 24 16
16
11
11
24 27 14 7
7
17 8
8
12
12
12
22
22 1 3 20
20
23 26
26
1
1
25 5
5
19
18
18 25 17 23 9 3 6
6
10 21 21 14
14
8 15
10
19 15 28
28
13
13
10 27
Unsupervised hierarchical clustering using top 75% most variable genes
Hierarchical clustering using the centroid genes
A)
B)
