# Supplementary material for: Molecular and genetic diversity in the metastatic process of melanoma
Source: J Pathol. 2014 Jan 27;233(1):39–50. doi: 10.1002/path.4318 (PMC4359751; doi:10.1002/path.4318)
Supplement: Supplementary file 10 — Variant allele frequencies of the shared and M3 private mutations in patient 1. Only mutations in diploid regions were considered [file path0233-0039-sd10.txt]

M1 M2 M3 M1.private
0.25
0.30
0.35
0.40
0.45
0.50
0.55
