# Supplementary material for: Molecular and genetic diversity in the metastatic process of melanoma
Source: J Pathol. 2014 Jan 27;233(1):39–50. doi: 10.1002/path.4318 (PMC4359751; doi:10.1002/path.4318)
Supplement: Supplementary file 14 — Coding sequence (exonic and splice site) mutations in patients 1–28 [file path0233-0039-sd14.zip]

Archive with 22 entries (22 files):
- TableS10.doc
- TableS11.doc
- TableS12.doc
- TableS13.doc
- TableS14.doc
- TableS15.doc
- TableS16.doc
- TableS17.doc
- TableS18.doc
- TableS19.doc
- TableS20.doc
- TableS21.doc
- TableS22.doc
- TableS23.doc
- TableS24.doc
- TableS25.doc
- TableS4.doc
- TableS5.doc
- TableS6.doc
- TableS7.doc
- TableS8.doc
- TableS9.doc
