# Supplementary material for: Molecular and genetic diversity in the metastatic process of melanoma
Source: J Pathol. 2014 Jan 27;233(1):39–50. doi: 10.1002/path.4318 (PMC4359751; doi:10.1002/path.4318)
Supplement: Supplementary file 15 — Processed microarray expression data on multiple metastases [file path0233-0039-sd15.xls]

## Sheet: Table_S26_JPath_13-668.txt
Symbol	Pat1M1	Pat1M2	Pat1M3	Pat2M1	Pat2M2	Pat3M1	Pat3M2	Pat4M1	Pat4M2	Pat4M3	Pat5M1	Pat5M2	Pat6M1	Pat6M2	Pat7M1	Pat7M2	Pat8M1	Pat8M2	Pat8M3	Pat10M1	Pat10M2	Pat10M3	Pat11M1	Pat11M2	Pat12M1	Pat12M2	Pat12M3	Pat14M1	Pat14M2	Pat14M3	Pat15P	Pat15M1	Pat16M1	Pat16M2	Pat18M1	Pat18M2	Pat19M1	Pat19M2	Pat20M1	Pat20M2	Pat22M1	Pat22M2	Pat25M1	Pat25M2	Pat26M1	Pat26M2	Pat27M1	Pat27M2	Pat28M1
A2LD1	1.09682	1.13175	0.358267	-0.833921	-0.58338	0.315592	-0.0386936	0.280426	-0.0299829	0.11202	-0.404752	0.0537465	0.0925191	-0.113096	0.289286	0.881464	0.674775	0.595952	0.814191	-0.28557	-0.246166	0.0543238	0.5092	0.373121	-1.02446	-0.892962	-0.907342	-0.390463	-0.322511	-0.247109	-0.142721	0.0704465	0.792938	-0.057363	0.413438	0.81868	-0.386874	-0.475412	0.683253	0.353926	-0.519721	-0.778014	0.398444	0.161915	0.248676	0.0511333	0.544439	0.67853	-0.374392
A2M	-0.616823	-1.25141	-0.165417	-0.27564	1.23324	-0.429712	0.287823	1.16055	1.15426	1.00194	0.437643	0.243434	-0.26082	0.200469	-0.400118	0.616772	-0.247964	0.475312	0.407815	-0.492947	-0.101335	-0.0285594	-0.0506757	-0.327318	-1.87321	-0.352233	-2.87276	0.869719	0.0648577	0.0777918	1.10404	-0.762248	1.05375	1.46864	-0.0545169	-0.927167	-0.114693	0.435834	0.787044	-0.0635733	-2.30633	-2.78042	0.400672	0.222081	-0.930469	-0.172636	-1.20487	-0.741259	-0.758106
AAAS	0.371248	0.231005	0.149666	0.0675659	0.480652	0.312531	0.0171391	-0.00738329	0.0563785	-0.11677	-0.175816	-0.302832	0.113649	-0.0332987	-0.116043	-0.508592	-0.0899116	-0.117245	-0.45723	-0.0339236	0.0835598	0.218005	-0.0654509	-0.061746	0.90134	0.380566	0.701041	-0.167185	0.308662	-0.270575	0.124713	-0.185152	-0.40633	-0.0446373	-0.0386311	-0.196901	0.131901	-0.0536419	-0.0125385	0.494215	0.0688768	0.138665	-0.124878	0.00524392	-0.234135	0.0337609	-0.0694581	0.309794	0.262416
AADACL1	-0.948471	-0.797518	-1.0873	-0.788715	0.207588	-0.552633	0.540573	0.0909202	0.295095	0.279579	-0.147443	-0.258553	0.321938	0.626475	-0.86104	-0.71686	-0.679316	0.0136723	-0.0407901	0.489954	-0.134335	0.604156	0.187476	0.0977268	-0.669642	-0.264117	-0.593588	0.300906	-0.278742	1.23233	0.348779	0.558965	0.932944	0.787114	-0.0964853	-0.108053	0.11807	0.158896	-0.213349	0.562284	0.125915	0.0567163	0.008031	-0.0731498	-0.416873	-0.587784	-0.356675	0.626648	-0.2393
AADAT	0.63618	1.12166	1.0853	0.016095	-0.24148	-0.725566	-0.711505	-0.12429	-0.0710488	0.061375	0.515203	0.619547	0.665091	0.326456	1.25648	0.492123	0.238241	-0.235078	-0.0704071	-0.261657	0.848584	0.73427	-0.220301	-0.683109	0.703143	0.492693	0.391896	-0.158178	0.0675444	0.110217	-0.293832	-0.128927	-0.126258	-0.169002	-0.107174	0.580627	0.103294	0.800234	0.315912	0.556623	1.03472	0.926818	-0.783227	0.357337	0.776805	0.303974	-0.157722	-0.198262	-0.0282336
AAGAB	0.315026	0.360921	0.407276	0.421735	0.436224	0.12027	-0.113586	0.791928	0.731266	0.638349	-0.400752	-0.331853	0.488301	0.0855867	-0.0613935	0.260554	-0.310601	-0.655373	-0.477191	0.422381	0.204944	0.289087	0.154311	0.259644	-0.112768	-0.269079	-0.0549894	-0.0140658	0.385401	0.260276	-0.133492	0.230607	0.362414	0.304529	-0.553639	-0.193331	0.257524	0.303289	0.0298676	0.827144	-0.187484	-0.154572	0.251338	0.290133	0.174047	-0.240261	-0.255344	-0.372946	-0.220251
AAK1	-0.442381	-0.57599	-0.202783	0.288458	0.380603	0.136392	0.185941	0.289321	0.397968	0.456741	0.378049	0.132155	-0.0924912	0.328435	0.00290837	-0.0235537	0.0831575	-0.142903	-0.0975839	1.32618	-0.24313	0.191679	0.0428237	-0.135968	0.181671	0.297524	0.172962	0.0165517	-1.11948	0.0812478	0.0253418	-0.884907	-0.21587	0.65421	-0.136525	-0.926044	-0.42507	0.392586	-0.445288	-0.305789	-0.452012	-0.109918	-0.098771	0.207609	-0.576293	-0.0464399	-0.491633	-0.74546	-0.177334
AAMP	-0.0633595	-0.215333	-0.270214	-0.122178	0.0505315	0.0909724	-0.152366	0.0131318	0.0708891	0.103892	0.13639	-0.0559156	0.261268	0.439462	-0.256245	0.180142	0.686157	0.471989	0.097072	-0.282612	-0.0790732	-0.512654	-0.0647268	-0.181243	0.3121	0.232026	-0.0161919	0.127251	0.0311443	-0.263532	-0.670846	-0.0826988	-0.177203	0.0847194	0.308307	0.661579	0.643931	0.543931	0.0264914	0.309242	-0.154866	-0.287177	0.733713	0.412006	0.370082	-0.0417789	-0.211389	0.215304	-0.209442
AARS	0.498985	-0.193482	0.719468	0.938911	0.318358	-0.220036	-0.0983363	-0.0413315	0.0291424	0.348931	0.058947	0.24987	-0.25263	-0.216333	0.636878	0.0243598	0.0127355	-0.0563434	0.405834	-0.275225	-0.579271	-0.142687	0.0446254	-0.213858	0.74376	0.596893	0.286034	-0.19829	-0.652638	-0.332866	0.0956735	0.090271	-0.542914	-0.229916	-0.0385966	-0.571411	0.462039	-0.297331	0.117951	-0.111374	-0.0984917	0.00036913	-0.109254	-0.0495926	-0.42565	0.369648	-1.02044	-0.992204	0.701089
AARS2	1.26853	0.496505	0.720674	0.528734	0.468708	0.527302	0.208508	-0.192516	-0.0195138	-0.082685	0.140271	0.0274419	0.00704271	-0.073705	1.56904	1.59024	-0.191546	-0.46217	-0.35663	-0.260688	-0.229544	-0.382233	0.154658	-0.044141	0.0818804	-0.409782	-0.125148	-0.159388	-0.244764	-0.219346	-0.0717859	-0.170677	-0.191766	-0.308588	0.0107977	0.172168	0.795301	-0.0885103	0.0869724	0.564538	-0.352338	-0.312541	-0.663561	0.0382453	-0.31851	0.275217	0.235038	0.834594	-0.499082
AARSD1	0.493633	0.426105	0.534873	-0.191864	-0.182184	0.0315218	-0.292459	0.093812	-0.0735992	-0.0613463	0.0252541	-0.231424	0.0425498	0.316091	-0.495131	0.392824	-0.138014	0.224467	-0.112729	-0.0817687	-0.0974188	-0.521997	0.384429	-0.170752	-0.0212385	-0.119402	-0.302319	-0.54857	-0.0441638	-0.146447	-0.353579	0.210634	-0.157473	-0.347749	0.369103	1.05346	0.345302	-0.267193	0.139408	0.376629	-0.0919572	-0.117358	0.0337753	0.444026	-0.0691411	-0.132425	-0.287988	-0.027198	-0.0996287
AASDH	0.376473	-0.0281528	-0.385099	0.413218	-0.0873024	0.0364736	0.0388235	-0.069384	-0.232615	-0.340688	0.604802	0.235746	0.148574	-0.248748	0.250969	-0.122062	0.574384	0.27204	0.00362071	0.633475	0.094424	0.0978787	0.236468	0.32787	-0.34108	-0.59895	-0.489736	0.172021	-0.0332967	0.126453	-0.50106	-0.679662	-0.115007	-0.194757	0.210326	0.23457	0.163036	-0.410483	0.053534	-0.2598	-0.517278	-0.288104	-0.282904	-0.847273	0.0333828	0.186609	0.152236	-0.371475	-0.194523
AASDHPPT	-0.000153029	-0.197723	-0.580137	0.391465	0.00748149	-0.332769	-0.222241	-0.0793687	-0.387714	-0.586768	0.0988271	-0.0307203	-0.694463	-0.396628	-0.533385	-0.6234	-0.693715	-0.937121	-0.0790664	-0.540358	0.292242	0.682181	-0.904983	-0.131325	-1.09697	-0.664613	-1.21007	0.0749184	-0.152348	-0.484956	0.727111	-0.436763	0.239289	0.622773	0.129174	-0.038145	0.419614	-0.710016	1.43499	1.2345	0.393314	0.340036	-0.233153	-0.160645	-0.453538	-0.252356	0.188183	-0.344783	0.551368
AASS	-0.0113444	0.103276	0.249315	0.737542	0.554521	0.155045	0.195972	0.365865	0.181946	0.564705	-0.0904168	-0.138902	-0.198636	0.0600105	0.244928	0.330732	-0.0704605	0.1532	-0.422787	-0.147633	-0.536805	-0.220023	0.395557	-0.0036394	0.589487	0.369921	0.521357	-0.0345818	0.240529	-0.000440221	-0.298066	-0.158872	0.187904	0.608681	0.397487	-0.161695	0.425956	-0.0457949	0.381904	0.319423	-0.735421	-0.305396	-0.404142	0.259322	-0.263003	-0.220654	-0.0442269	-0.196183	-0.490053
AATF	0.0563991	0.228457	0.411159	-0.0222082	-0.0490466	-0.152936	-0.309831	0.284736	0.486353	0.552451	0.445599	-0.039572	0.109924	0.234015	0.0560355	0.352897	0.180693	0.23848	-0.118553	0.0889838	0.0131776	0.071209	0.224688	-0.12288	-0.0211555	-0.147024	-0.233706	-0.000135072	-0.325922	-0.320262	-0.0864654	-0.560052	-0.337301	0.31111	-0.0226617	0.140394	0.405846	-0.729112	0.26894	0.399076	-0.524076	-0.114302	-0.624692	-0.0135948	-0.741876	0.211345	-0.370136	-0.935371	-0.231191
AATK	0.133781	-0.0147574	-0.0996144	-0.0867959	0.125308	-0.000265995	-0.103577	-0.327633	-0.0535192	-0.00930789	0.378439	1.22892	0.200552	0.191069	0.391378	0.255683	0.218636	0.614602	-0.166951	-0.164447	-0.192283	-0.428923	0.21273	-0.197365	0.0957392	0.156805	0.0712284	-0.220467	-0.280223	-0.00911309	-0.190153	0.733521	0.345535	-0.0890316	0.146988	0.26967	-0.0463052	0.0384016	0.0251169	0.119483	-0.126588	-0.160348	0.417201	0.169529	0.434909	0.3308	-0.458281	-0.220033	0.452468
ABCA1	-0.52416	-2.24544	-1.82091	-0.827411	-0.23879	-0.843705	0.277766	0.834886	0.532825	0.756121	0.200943	0.0803409	-0.372781	0.0409331	0.488003	0.972459	-0.0801481	-0.489426	-0.234141	0.547432	0.587548	1.0198	0.405564	-0.0336971	-1.9721	-0.406821	-0.675047	0.471041	-1.292	0.750389	0.485222	0.188289	0.0807354	0.254018	-0.291756	-1.63349	0.568953	-0.425471	-0.545202	0.608437	-2.04101	-1.16534	-0.531581	0.825253	-0.55512	0.0359846	0.107329	-0.0531598	-0.366084
ABCA3	-1.01645	-0.886778	-1.13722	-0.68376	-0.382472	-0.201351	-0.706712	1.01879	0.618926	0.239449	0.252479	0.125443	-0.984224	-0.762776	1.83757	0.793847	-0.127289	1.07434	-0.228492	0.195568	0.920298	-0.121253	-0.402076	-0.597242	0.907718	0.571344	0.949214	-0.273037	-0.871708	-0.599672	0.194131	-0.0647267	0.910406	0.319296	1.11205	0.72442	-0.839223	-0.532947	0.263163	0.772544	0.735426	0.822173	0.00986996	-0.880171	-1.14959	-1.04669	0.688992	0.453213	0.707823
ABCB10	0.168892	-0.255149	0.00535641	0.327728	0.287294	0.0309919	0.217922	-0.430736	-0.634721	-0.407955	0.0110036	0.125899	-0.379793	-0.590934	-0.464759	0.135704	-0.0450878	0.132912	0.924261	-0.00421647	0.264423	0.281621	-0.0972	-0.316548	-0.158249	-0.329925	-0.08889	0.638367	0.517567	-0.161367	0.728724	0.43257	0.447485	-0.411474	-0.104005	0.238931	-0.212967	-0.7132	0.235518	-0.229297	-0.167593	-0.0540496	-0.11071	0.137888	-0.237168	0.433682	0.0992238	0.603585	0.0352397
ABCB6	0.664478	0.257545	-0.0498488	0.258514	0.486917	0.0631104	-0.475906	-0.225854	-0.0812973	-0.0425659	0.202744	-0.159515	0.183494	0.283477	0.388786	0.701168	-0.158512	0.518756	-0.124467	-0.711708	-0.216019	-0.687712	0.526428	-0.196873	0.351562	-0.0226703	0.257429	-0.0568989	-0.397257	-0.452002	-0.596104	-0.153142	-0.366204	-0.510255	-0.127581	0.508518	0.746931	0.545379	0.348007	1.38098	-0.586795	-0.526045	0.0780221	0.960279	0.167674	0.076995	0.586784	1.7705	-0.17247
ABCB7	-0.0828408	0.129045	-0.357056	-0.319276	-0.527659	-0.145341	0.174988	-0.262603	-0.391622	-0.499309	0.367633	0.333803	0.285606	0.724917	0.214716	0.455712	0.637218	0.981393	0.592511	-0.141294	-0.133485	-0.365499	-0.0497055	-0.116884	-0.0583756	0.0606779	0.190117	-0.25839	0.24346	-0.202244	0.30822	0.0574317	-0.00568495	0.332955	0.00391236	-0.179235	-0.0810325	-0.491955	-0.749635	0.64655	0.105733	-0.246323	-0.225705	-0.553703	-0.313588	-0.678384	0.395417	0.271136	0.0500437
ABCB9	-0.152274	0.4934	1.65597	-0.115029	0.236985	0.211333	-0.242138	0.454638	-0.00907261	0.1538	0.334165	0.625315	0.825271	0.106877	2.5224	2.26579	-1.1978	0.235802	-0.356028	-0.0925442	0.498255	0.12287	1.27192	0.944203	-0.529968	-0.768474	-0.630562	-0.0445126	0.0753741	-0.280504	0.560662	-0.424033	1.12164	1.72982	0.34907	0.514011	0.113056	1.69083	-0.712987	-0.600729	-1.06495	-0.871275	0.0837307	0.895827	0.221058	0.137974	1.63966	3.19635	-0.409093
ABCC3	-0.632132	-0.62768	0.310754	-0.765007	-0.455151	-0.0742125	0.545237	-0.151746	-0.0864503	0.517714	-0.272637	0.0630818	-0.120989	-0.507303	-0.58006	-0.718119	-0.247753	-0.344982	-0.0793351	1.34489	-0.47192	-0.1997	0.33057	0.300286	-0.229492	-0.0179267	-0.857514	0.200801	-0.798702	0.875662	0.42663	0.271853	0.735983	0.495659	-0.632207	-0.732659	0.00294704	1.59961	-0.206229	0.579636	-0.883805	-0.589796	-0.227966	0.0523734	0.174664	-0.32816	-0.347402	-0.0355457	-0.185209
ABCC4	-0.0903636	0.636246	0.452565	-1.47407	-1.52685	0.181206	-0.304183	0.276094	0.0270671	0.0416707	-0.00818599	0.35788	-0.35744	-0.761095	-0.625651	0.489603	-0.734158	-1.01027	-0.155723	0.0713875	-0.269557	0.165602	-0.0279213	0.0165582	-0.256632	-0.460168	-0.15745	-0.599407	-1.07527	-0.179395	-1.10813	0.240182	0.802114	0.650837	-1.57178	0.208318	-0.586763	-0.464473	0.847584	-0.00226245	1.54828	1.39209	0.229382	-0.134966	0.068808	0.640744	-0.0691153	0.753416	-0.126385
ABCC5	0.083648	0.0431109	-0.227557	0.469308	-0.0612241	0.482403	0.0597427	0.977876	0.425964	0.690273	0.362012	0.637024	0.379693	-0.0852983	0.0245256	-0.119476	0.439761	0.569938	0.290372	0.0985185	-0.194493	-0.249884	-0.0330927	-0.735221	1.53942	1.27124	0.997268	-0.179316	-0.247849	0.488795	0.317814	-0.632969	0.126035	0.161595	0.270328	0.58312	-0.63149	-0.371691	0.636774	0.33486	0.190131	0.384147	-0.194941	-0.3039	-0.193062	0.412106	0.135668	0.163506	-0.575132
ABCD1	0.0332822	-0.330148	-0.200991	0.700319	1.28372	0.702515	0.0732805	-0.110022	0.652304	0.397138	0.988489	-0.0226204	0.276552	0.626975	0.973315	0.876007	-0.507048	-0.225059	-0.591275	-0.162503	0.384376	0.234109	1.43394	0.698097	0.969639	0.553909	0.85896	0.570078	0.28924	0.309851	0.228914	-0.0823571	-0.141257	0.64276	-0.586232	-0.0833882	0.296701	0.386778	-0.395099	1.32761	0.394899	1.02738	-0.324387	1.07187	-0.250539	-0.271605	0.251068	0.423061	-0.239471
ABCD3	1.15973	0.404983	0.320744	1.14533	0.832418	-0.00393635	-0.0310749	0.934983	0.442433	0.740288	0.481995	0.773447	0.452324	0.0262949	-0.187686	0.11763	0.268701	0.628815	0.317719	-0.411372	0.21926	0.330633	0.241041	-0.00865607	0.119675	0.426773	0.540083	0.851488	1.4905	0.357348	0.268838	0.320814	-0.122315	-0.0133392	-0.455133	-0.382267	0.161513	-0.824353	-0.308918	-0.374745	0.245803	0.444394	-0.257999	0.114298	0.263614	-0.172877	-0.174736	-0.165945	0.217078
ABCE1	0.210872	0.417706	-0.526185	0.137069	-0.469458	-0.358132	0.0167346	-0.333441	0.0795705	-0.199521	0.441869	0.0942784	-0.466645	-0.655585	-0.5843	0.439743	0.56068	0.439743	0.484738	-0.197181	0.168497	-0.085533	0.414383	0.32502	-1.08499	-0.663419	-0.353441	-0.178227	0.125632	-0.232807	-0.371638	-0.913387	0.0732786	0.30503	0.0327347	-0.0374969	0.139581	-0.763426	0.419853	0.0583043	-0.362155	0.0310736	-0.858126	0.14186	0.280622	0.254688	0.454964	0.165571	-0.121812
ABCF1	0.948946	0.500226	0.891836	0.575439	0.4947	0.752609	0.557617	0.594923	0.519362	0.511576	-0.493431	-0.566056	0.600617	0.29652	0.192196	-0.179732	0.86526	0.941912	0.790884	-0.230008	0.0377998	0.0715132	0.152729	0.288792	0.232435	0.172075	-0.0847602	-0.153453	-1.16497	0.141946	-0.358294	-0.659968	-0.484025	-0.612826	0.504075	-0.263992	0.356374	-0.742644	-0.0178976	0.742445	-0.416477	-0.198076	-0.423824	-1.17537	-1.12588	-0.48459	0.740213	0.088897	0.364379
ABCF2	-0.0922771	0.22333	0.0266638	0.678832	0.231974	0.381854	0.0765106	-0.188282	-0.0773858	0.0133689	-0.356385	-0.535467	0.00730102	-0.0681293	-0.131829	0.0715575	0.159381	0.0653597	-0.201095	-0.48768	-0.230952	0.00166036	0.378972	0.131026	0.110277	-0.198259	0.248945	-0.306773	-0.103883	-0.191446	0.372099	0.266542	0.505084	1.18436	0.513931	0.485057	0.798426	0.153397	-0.19394	0.122776	-0.255477	-0.31239	0.075613	0.153722	0.460613	0.060154	-0.0199767	0.409915	-0.162714
ABCG1	-1.07461	-0.983611	-0.39151	-0.650723	-0.120272	-0.384745	0.13883	0.374198	0.504381	0.00637634	-1.10741	-1.10788	0.528625	-0.0333297	0.942098	-1.27419	-0.775488	-0.829871	-1.03892	0.69711	0.180842	0.233812	0.667204	0.386903	-1.10998	-0.564239	-1.22673	0.437086	-0.384555	0.232073	0.874574	1.72036	0.950266	0.573284	-0.71756	-0.742961	0.413995	0.628162	-0.729179	-0.603619	-0.983061	-0.768519	0.446027	-0.391484	0.328982	0.0053137	-0.4067	0.806468	-0.881585
ABHD10	0.448222	0.0914822	0.114509	0.0707321	0.31098	0.0543181	-0.250775	0.331329	0.322893	0.35763	0.58051	0.97947	0.818287	0.413354	-0.073633	-0.203078	-0.200383	-0.170196	-0.555283	-0.148279	-0.420818	-0.274241	-0.35704	-0.137314	-0.753469	-0.607087	-0.343501	0.144994	0.552455	-0.11435	-0.575987	0.130224	0.186377	-0.0407037	-0.0733498	0.620999	0.340878	0.140755	0.487219	0.701065	0.592798	-0.0548011	-0.152858	0.580547	0.920532	0.824822	-0.468827	0.474089	0.460475
ABHD12	-0.557652	-0.677494	-0.233907	0.482508	1.08174	-0.0218039	-0.095158	0.446877	0.313427	0.162797	0.347782	0.177303	-0.0717159	-0.258161	0.981306	1.59809	-0.631129	-0.605615	-0.340569	-0.408924	0.893307	1.19243	-0.1671	-0.693865	0.678541	0.273085	0.785842	0.072247	1.09405	0.127542	-0.0646139	0.0715649	-0.385978	-0.506412	-0.906691	-1.14801	1.08919	1.23261	-0.468152	-0.767564	-1.14819	-1.02937	-0.38886	-0.226042	-1.00907	-0.818513	-0.128535	-0.484125	-0.450312
ABHD14A	0.292488	-0.132772	0.310091	-0.632647	-0.589441	-0.168048	-0.28768	0.243538	0.28919	0.0749501	0.725777	0.552486	-0.0152072	0.12285	-0.700561	-0.335269	0.615806	-0.101859	-0.76268	-0.0731712	-0.216834	-0.518488	-0.136704	-0.158611	-0.313482	-0.792275	-0.446209	-0.504329	-0.123819	-0.726423	-0.434788	0.314138	0.341155	-0.271973	0.321097	0.691291	0.930678	0.346199	-0.0899816	-0.397154	0.564677	0.083976	-0.393978	0.228544	0.760217	0.847095	-0.207922	0.257073	0.271406
ABHD14B	0.557575	-0.415382	-0.452041	-0.450815	-0.335725	-0.142761	-0.491343	-0.284315	0.0593414	-0.12126	0.7655	0.541536	0.0884469	0.193027	-0.0975532	-0.556687	0.75458	0.982702	0.571208	0.546416	-0.256705	-0.131363	0.201377	0.162984	-0.781126	-0.90066	-1.15221	0.0572267	0.493377	0.0761731	-0.563949	-0.665045	0.143906	0.118756	0.117636	0.502711	0.0806857	-0.386093	-0.216646	-0.354181	-0.252134	-0.278622	0.310235	-0.445434	-0.0453729	-7.32e-05	-0.350713	-0.137222	0.749118
ABHD15	0.207895	-0.683649	-0.117155	-0.0148432	0.345301	-0.109231	-0.00374069	0.0209863	0.112629	0.0235897	0.315725	-0.0279772	-0.174183	0.547734	0.0704894	-0.139003	-0.236789	-0.118642	0.085369	0.676256	0.0188608	-0.00297041	0.457292	0.255095	-0.576879	-0.429456	-0.70181	0.416644	-0.400801	0.0355019	-0.340307	-0.69375	-0.645826	-0.426495	-0.316658	-0.0734848	0.395531	-0.139698	0.487702	-0.323396	-0.546162	-0.0502268	-0.0569791	0.127558	-0.51892	0.121343	-0.0971298	-0.14449	-0.0826022
ABHD2	-0.167274	-0.271694	0.29245	1.47763	0.972931	-0.0895482	-0.238949	-0.267106	0.204163	0.128705	-0.194848	-0.641594	-0.373988	-0.340989	-0.366441	-0.360354	-0.312283	-0.244721	-0.322375	-0.0451154	1.56921	0.476879	-0.0556941	-0.0256038	0.932965	0.842871	1.77607	-0.407563	-0.563811	0.438076	0.0528559	-0.135853	0.0606239	0.00392761	-0.302264	-0.364462	0.91715	0.708694	-0.337282	0.240949	1.80688	1.61021	-0.229373	-0.153614	0.378789	-0.0112706	0.457226	-0.034333	0.228111
ABHD3	0.150949	0.585493	0.955719	-0.364782	0.0161976	-0.0955322	0.174249	-0.03007	0.00249573	-0.299651	0.0708186	0.719934	0.640924	0.0550468	0.369799	-0.257514	-0.538052	-0.453659	-0.696416	0.427136	0.244136	0.60322	0.769129	0.403822	0.934184	0.510818	0.284792	0.165914	-0.439173	0.780266	-0.312949	0.209531	-0.108928	-0.432417	0.529723	-0.176552	-0.720061	0.378326	0.456736	0.233099	0.107093	0.579611	-0.514712	-0.345821	-0.695023	-0.242402	-0.338401	-0.161137	-0.381877
ABHD5	-0.0310839	0.207307	0.399712	-0.354888	-0.174446	0.344437	0.129361	-0.395954	-0.290908	-0.217493	0.215511	0.423997	0.0207326	0.813278	-0.503525	-0.346796	-0.211445	0.0559108	0.279312	-0.604156	0.238553	0.36009	0.253249	0.0840504	0.48517	-0.0560202	0.345348	0.42701	0.374392	0.530771	0.247598	-0.253579	-0.0705061	0.487942	0.584487	0.212171	0.173519	0.489877	0.311909	0.217598	-0.605036	-0.211921	0.121035	-0.160622	0.10782	0.225508	0.198198	0.254045	-0.0275542
ABHD6	-0.898953	-1.13147	-0.679346	-0.237261	-0.341004	0.0973332	-0.0544795	-0.264364	0.0887777	0.0235708	0.262773	0.61602	-0.0217403	0.0572441	1.2454	0.759279	-0.453242	1.03145	-0.0750624	0.334904	0.114332	0.0166649	0.34041	0.155219	1.03289	0.789631	0.764488	-0.237658	-0.0330517	0.0519752	-0.526724	-0.376109	0.17418	-0.057311	-0.105319	0.279183	-0.237155	0.556143	-0.00182547	-0.137674	0.723367	0.838989	-0.613671	0.3593	0.0153344	-0.424933	-0.153986	0.375862	-0.172192
ABHD8	0.111576	-0.0533443	0.726077	0.00435784	-0.087757	-0.592991	-0.360681	-0.00927469	0.236971	-0.128772	-0.680735	-0.477617	0.172844	-0.216875	0.150672	0.152937	0.231278	0.116022	-0.0703183	0.243946	-0.190349	-0.00430879	0.189732	0.0564424	-0.693573	-0.420297	-0.613473	-0.283373	-0.344337	0.210027	-0.0919919	0.500879	0.102374	-0.133819	-0.0709919	-0.152357	-0.118074	0.410434	-0.51669	0.287724	0.434174	-0.200676	-0.321762	-0.0370628	-0.0222294	0.207542	-0.106004	-0.0264517	-0.198939
ABI1	-0.162713	-0.932177	-1.20199	-0.378845	-0.206921	-0.624782	-0.0140738	0.605697	0.172373	0.0658214	0.238555	0.0109738	0.0952833	-0.464587	-0.836329	-0.637421	0.254897	0.515274	0.451736	0.586224	-0.117797	0.251865	0.0538255	-0.063607	-0.79148	-0.0608027	-0.55581	0.472846	-0.120852	-0.0469932	-0.146162	-0.0870982	0.543817	0.443663	0.151548	-0.634231	-0.397303	-1.13834	-0.15433	-0.401014	0.0460096	0.0129372	-0.245374	-0.421232	-0.440448	-0.247099	-0.306276	-0.121376	-0.078411
ABI2	0.0828762	0.95715	0.778417	-0.404207	-0.572873	0.177781	-0.0604384	-0.724045	-0.298052	-0.321151	0.218015	0.031	0.207474	0.220659	0.259286	0.31647	0.42328	-0.0528103	0.469855	-0.30957	-0.289671	-0.565155	0.0394579	0.41193	0.234181	0.218438	0.112282	-0.29561	-0.509547	-0.24703	-0.580822	-0.132102	-0.273021	-0.327104	-0.108186	-0.219911	0.578635	0.166107	0.0076781	0.129965	0.234694	0.157192	0.163712	-0.453624	1.28964	0.904625	0.00232577	-0.521694	0.0534088
ABI3	-0.692507	-0.408445	-0.565047	-0.915385	0.116626	0.259026	0.90617	0.559211	0.343397	-0.0445326	-0.357826	-0.594789	0.564424	0.0953726	-0.78241	-0.897344	-0.826827	-0.685914	-0.790091	0.68332	-0.326403	0.750295	0.120092	0.600315	-0.744411	0.10393	-1.12123	1.05081	0.465016	0.196503	-0.0457767	0.541672	0.619575	0.776049	-1.02806	-0.948711	-0.938135	0.519983	-0.0264821	-0.701162	-1.17382	-0.980255	0.380093	-0.476874	-1.16004	-0.526016	-0.33567	0.409837	-0.333817
ABI3BP	-0.929457	-0.0261474	-1.48093	-1.09524	-0.196098	0.0375605	0.7943	-0.852607	0.656859	-0.290468	-1.77814	-1.09683	-0.0658788	-0.214118	-0.822412	-1.7681	0.684566	0.238058	0.595757	1.98143	1.47837	-0.00952332	1.54923	0.16462	-1.71043	-0.347318	-1.92333	0.741526	-0.364369	0.417004	-1.7804	2.96903	1.03562	0.0514594	-1.4745	-1.08826	-0.675204	1.2658	-0.996134	-1.79121	-1.97618	-1.67147	1.58168	-0.70607	-1.13831	-1.09841	-0.218962	0.988158	-0.459256
ABL1	0.34337	-0.287551	0.183158	-0.819445	-0.551065	-0.0180914	-0.131823	-0.388466	-0.400597	-0.37781	1.18611	1.19212	-0.478682	-0.177172	0.259851	0.665275	-0.301829	-0.134354	-0.369835	0.283022	0.496153	0.706355	0.700388	0.127854	-0.157239	-0.167177	-0.285334	-0.366674	-1.26616	-0.119025	-0.132032	0.00469459	-0.549413	-0.59194	-0.256592	-1.43707	-0.248194	-0.173648	-0.108328	0.778923	-0.599206	-0.561401	-0.281767	-0.0359208	-0.723523	0.429755	0.257684	-0.46851	0.808845
ABLIM1	-1.43511	-1.07073	-1.5097	0.0584217	-1.31373	-0.194116	0.683433	-0.0950719	0.00878556	-0.207707	-0.224409	-0.801144	0.856752	1.56249	-1.59152	-0.201824	0.202314	1.27357	2.04241	2.50258	0.575171	0.65077	0.118549	0.602076	-0.0377692	0.518909	-0.245375	0.96524	-0.909478	-0.773107	0.100062	-0.657281	-0.485114	-1.06635	-0.955578	-1.67711	-0.641291	-1.09535	-0.250306	1.85087	-2.15667	-1.60309	1.28208	-1.4865	-1.97015	-0.0778443	-0.703656	0.181927	0.0843808
ABR	1.07953	-1.3853	-1.54713	1.2513	0.714812	0.266663	0.167113	1.13966	0.688665	1.20418	0.50738	0.230855	0.355769	0.544226	0.89595	0.956525	0.38343	0.450806	0.149753	0.012107	0.202365	0.473833	0.166042	-0.267364	0.409559	0.226655	0.391914	-0.0659393	-0.654216	0.247443	-0.623746	-1.66534	-0.118848	-0.070664	-0.0158996	-1.42367	0.134651	0.185377	0.854051	0.56464	0.106823	0.252983	-1.30563	-2.15116	-0.677047	0.422562	-0.304318	-0.954868	-0.0652025
ABT1	0.673211	0.880314	0.534307	-0.122569	-0.204449	0.0834728	-0.128237	-0.101923	-0.422151	-0.210005	0.0856382	0.162867	0.120449	0.0535116	0.420672	-0.00664765	-0.0308107	0.111119	-0.381035	0.0297997	-0.132336	-0.288796	-0.174503	0.0703455	-0.418516	-0.290222	-0.229897	0.148501	0.279346	0.088294	-0.0459021	0.117882	-0.166484	-0.646904	0.240743	0.108139	-0.120736	-0.48337	-0.381763	-0.227779	-0.192109	0.0558937	0.0476023	0.226758	-0.317815	0.135565	-0.186766	-0.161888	0.209288
ABTB1	-0.665771	-0.928048	-0.994606	-0.852041	-0.525472	-1.01027	-0.106948	0.532549	0.330797	0.258983	-0.41592	-0.138835	-0.270949	-0.0384314	-0.189645	-0.348083	0.381259	0.7069	0.212038	0.896342	0.0465626	0.103112	0.234701	0.349333	0.460733	0.382505	0.367809	0.868671	0.476717	0.584985	-0.182365	-0.497684	0.0146057	-0.25064	-0.49427	-0.335095	-0.0242999	-0.0248986	-0.248534	-0.650586	0.417333	0.0592842	0.401509	-0.431557	-0.10265	-0.16661	0.212898	0.500883	-0.100002
ACAA1	0.133249	-0.348436	-0.202351	-0.522456	-0.635133	0.423543	0.162258	-0.0802969	0.294325	0.134149	0.486238	0.260033	0.447927	0.63185	-0.30893	0.0624555	0.414446	0.260153	0.169913	-0.0910762	-0.352529	-0.635658	0.108183	-0.126055	-0.106919	-0.184975	-0.0361843	-0.333524	-0.375209	-0.332493	0.0352481	0.133895	-0.231842	-0.00502092	0.286682	0.456152	0.562401	0.510995	0.115058	-0.097811	-0.18328	-0.426733	0.0497881	0.510448	0.205225	0.0967839	0.0987692	0.0971592	-0.134371
ACAA2	0.390293	0.804346	0.705969	0.0620398	-0.262402	-0.15372	-0.103136	-0.227585	-0.374173	-0.111176	-0.345071	0.280655	0.13249	0.604903	0.627775	0.298348	0.235718	-0.669273	0.0212398	-0.491349	-0.261893	-0.642163	0.488347	0.1048	-2.09002	-1.31745	-2.35793	-0.746322	-1.68344	0.402798	-0.0620565	0.149085	-0.309963	-0.38548	0.0868228	0.145889	-0.0924238	-0.235937	-0.0222979	0.0932358	-2.11056	-2.28432	0.357552	0.179015	0.429667	-0.265921	0.418167	0.176911	-0.321243
ACACA	0.303516	-0.0400695	0.395021	0.0136951	-0.202018	0.0630116	-0.497533	-0.241447	-0.17935	0.159091	0.129899	-0.0211101	-0.0258166	1.29669	-0.381221	0.14501	0.601145	0.224712	-0.132865	0.0750117	0.4268	0.282565	0.763705	-0.265449	0.665136	0.499604	0.2851	0.146033	-0.222112	-0.126104	-0.304413	-0.37603	-0.0656463	0.0619958	0.0420365	0.247757	-0.0185587	-0.212093	0.650087	0.0346448	-0.320506	-0.559003	-0.340654	-0.0718992	-0.958128	0.0976054	0.170887	-0.477889	0.0181761
ACACB	0.726383	-0.915171	0.0901481	0.737484	0.71793	0.313829	-0.381622	0.245132	0.548015	0.421627	0.0116145	-0.216871	0.492196	3.4318	-0.256443	0.117169	-0.3909	-0.229223	-0.71795	2.36946	1.24642	-0.128753	0.465763	0.0443492	-0.025976	-0.11781	-0.0860104	0.447929	-0.532406	-0.553934	-0.330361	-0.716486	-0.232414	0.136167	-1.07317	-1.19059	0.244106	0.276483	-0.065964	0.417041	-0.631318	-0.629554	1.02359	-1.16611	-0.0972207	0.0615379	0.466829	-0.0331915	-0.234436
ACAD10	0.333464	-0.215472	-0.131449	0.0930304	0.386172	-0.157389	-0.282939	0.132482	-0.112737	0.262804	-0.368364	-0.355077	-0.122221	0.366823	0.447154	0.425236	-0.171583	-0.0307796	0.130921	0.453857	0.0859695	-0.241987	0.0976818	-0.284031	-0.288686	-0.619309	-0.0998155	0.0184543	-0.182563	0.0972359	-0.11227	-0.620556	-0.143822	0.178671	0.00594343	-0.00280883	0.0446017	-0.432124	0.552643	0.305025	-0.170041	-0.339573	-0.288827	0.0577879	0.114338	-0.165901	-0.161584	-0.358081	-0.269012
ACAD11	-0.139715	-0.412824	-0.51093	-0.756795	-0.461139	-1.01284	-0.737532	-0.294274	-0.643303	-0.463637	0.306317	0.709485	-0.573791	0.309911	0.473478	0.0986469	0.265656	0.167401	0.28598	1.02036	0.530575	0.488489	-0.0502628	-0.235112	-0.0412532	-0.300095	-0.392007	-0.527102	0.00721378	-0.392406	-0.620343	-0.0918473	0.177941	-0.514709	0.320671	0.4184	-0.686925	0.076126	0.294718	-0.274586	0.206305	-0.362387	0.209295	0.977808	0.0988545	0.0683165	-0.453985	0.0574689	0.16623
ACAD8	0.434711	-0.0496001	-0.0473151	0.16753	-0.105562	-0.595104	-0.495806	-0.117952	-0.189432	0.326497	-0.324788	0.0157235	-0.0569016	0.243888	0.0729366	0.0284921	-0.258221	-0.438834	-0.143704	-0.0259146	0.392228	0.200168	-0.245158	-0.216712	0.116794	-0.0109964	0.0489021	-0.213245	-0.228782	-0.0213954	-0.121882	0.200524	0.194093	0.228363	-0.31752	0.166255	0.263872	-0.254631	-0.176815	-0.590123	0.0158169	-0.273683	-0.0412378	0.067286	-0.280543	-0.272142	0.541826	0.068483	0.264066
ACAD9	0.400556	0.339561	0.275174	-0.568846	-0.489505	-0.672795	-0.663947	0.554636	-0.0135278	0.404619	0.0177311	0.068113	0.17206	-0.0221786	0.00976208	0.332859	0.0550724	0.177521	-0.10453	-0.205777	0.275216	0.116155	0.210759	0.141238	-0.377372	-0.25436	-0.649097	-0.308986	-0.0332662	0.166743	-0.143389	0.297263	0.249493	0.181093	0.071047	0.049371	0.159488	0.31857	0.0615612	-0.220789	-0.225265	-0.485908	0.224051	-0.0716823	-0.692975	-0.0930547	0.265762	0.604195	0.150368
ACADM	-0.0619334	0.709702	0.3296	0.157503	0.331124	-0.000773145	0.319009	0.139139	0.0893052	0.0072905	-0.264875	-0.29895	0.166168	0.894837	0.07982	-0.378312	-0.0644374	-0.195661	0.299313	-0.634757	-0.0612433	-0.0596226	0.757741	0.857381	-0.379017	-0.338863	0.0953372	0.421674	0.342386	0.220804	0.530018	-0.226848	-0.129723	0.616344	0.547474	0.421905	-0.818137	0.0514907	-0.39547	0.0362799	-0.199672	0.257945	0.123567	-0.722599	0.0378574	-0.219165	0.748049	0.391194	-0.419967
ACADS	0.576047	-0.572426	-0.679305	0.0393252	0.374017	-0.429633	-0.371341	0.162919	0.225276	0.11035	0.0756823	-0.699468	0.678768	1.01299	-0.495352	-0.12433	0.0128511	-0.0354774	-0.228192	-0.1842	-0.213726	-0.264452	-0.0905536	0.109653	0.0716706	-0.123407	0.218174	0.0599679	0.193017	0.19575	-0.219887	-0.454636	0.0897359	0.0327212	0.0436295	0.473564	0.430349	0.0745087	-0.00553184	-0.561667	0.200776	0.0574015	0.507184	-0.00683026	-0.0458107	-0.32936	0.449611	0.30201	-0.0190066
ACADVL	-0.0758322	-1.06229	-0.991272	0.0616785	0.462236	-0.161366	-0.409361	-0.106701	0.0536259	-0.0740601	0.536317	0.414568	0.349728	0.692862	-0.109305	0.193161	-0.123802	0.30499	0.150338	0.160173	0.0501932	-0.920044	0.804101	-0.0645651	-0.798158	-0.748765	-0.837338	-0.354331	-0.389226	0.768381	-0.171246	-0.382258	0.163109	-0.227626	-0.315734	-0.543505	0.608324	0.872301	-0.778966	-0.120793	0.308338	-0.357211	0.530716	-0.207386	0.43415	0.421783	-0.155041	0.292926	-0.0922224
ACAP2	0.0534897	-0.1675	-0.308162	-0.219552	-0.387862	0.134569	0.0852191	-0.0721336	-0.171655	-0.137029	0.452592	0.488161	0.256997	0.332614	0.0332567	-0.209202	0.180572	0.0775148	0.288489	0.195516	-0.402045	0.16236	0.248635	-0.077366	0.583129	0.47806	0.483606	0.16482	-0.403486	-0.0288726	-0.0414149	-0.437037	-0.4817	0.11638	0.164681	0.0161381	0.10415	0.0215597	0.238344	-0.218156	-0.125783	0.454377	0.161503	-0.29835	-0.241719	0.414556	-0.0650294	-0.250464	0.176808
ACAT1	-0.59256	-0.420506	-0.768372	-0.158627	-0.159891	-0.0398707	-0.0110769	0.0259722	-0.302073	-0.0826579	-0.0119003	0.0149668	0.141362	0.800587	-0.111466	-0.396096	0.341295	0.327156	0.370082	-0.443029	0.265247	0.266512	-0.146695	-0.0791347	-0.526659	-0.59715	-0.657761	-0.0766436	0.016975	-0.094068	0.262947	0.0926498	0.537951	1.05242	-0.116021	-0.207558	0.104039	-0.0658593	-0.324419	0.000592853	-0.6447	-0.989932	0.354789	-0.59968	-0.680871	-0.579468	0.391935	0.527239	0.879423
ACAT2	-0.22247	0.396408	0.357322	-0.273933	-0.548229	-0.0939319	-0.264782	-0.0288876	-0.0537933	0.360788	-1.93293	-2.31934	0.151517	0.0866129	0.113071	0.0398275	0.572628	1.66565	0.772026	0.107972	0.451161	0.0935735	0.0257663	-0.10212	3.00914	2.74612	1.47994	-0.212247	0.116238	-0.0356245	0.458683	0.915808	0.328248	0.297174	0.250991	0.624109	-0.323031	0.318498	1.54294	0.0563787	1.10953	0.407152	-0.141923	0.463271	-0.24476	-0.718833	-0.84185	-0.62874	-0.381989
ACBD3	-0.18754	-0.837039	-1.40878	0.207041	0.0854814	-0.23809	0.522975	-0.619557	-0.618159	-0.55952	0.920348	0.868849	-0.428286	-1.00637	-0.838171	0.0204761	0.0329697	0.654835	0.433476	-0.395779	-0.0782557	-0.228528	-0.124155	0.129997	-0.639805	-0.00278643	-0.140112	0.508005	0.0127255	-0.0339316	0.0131657	0.225338	0.296959	0.240601	0.379981	-0.676172	-0.102099	-1.39851	0.126127	0.188411	-0.322912	-0.348955	-0.563545	0.161671	0.179263	0.972428	-0.422452	-0.324795	0.477034
ACBD6	0.252385	1.30933	0.940309	0.49437	0.365932	0.428675	-0.248856	0.612999	0.581012	0.748583	0.232656	-0.277457	-0.13712	-0.20824	0.820501	1.01218	0.516227	0.891373	1.1515	-0.43426	0.00127799	-0.241365	-0.161491	-0.100939	0.529578	0.037285	0.399705	0.0472212	0.681868	0.0982344	0.335591	0.427395	-0.390366	-0.423495	-0.0113769	0.675513	0.13388	-0.200887	0.229487	-0.0162117	0.155609	0.414958	-0.168529	0.154904	0.398095	0.242264	0.0425423	-0.140556	0.441953
ACCS	0.320854	0.229045	-0.0669692	-0.41328	-0.495645	-0.512708	-0.240419	0.182255	0.0467041	0.0714822	0.298971	0.123787	0.0954161	0.374297	0.498338	1.32249	0.442918	0.770479	0.221645	0.708543	-0.615779	-0.714303	0.379326	-0.0404626	-0.957664	-0.911345	-1.24986	0.107025	0.482805	-0.0188679	0.428983	0.19942	0.187397	-0.0371629	-0.221543	0.113918	-0.0111727	-0.36054	-0.421953	-0.0800324	-0.363397	-0.779192	0.220952	-0.159567	0.0358713	-0.0206643	-0.55456	-0.314544	0.47593
ACD	0.0924417	0.0280754	-0.0398629	0.42814	-0.179012	-0.229811	-0.244249	0.128686	0.27777	0.177884	0.208964	-0.161564	-0.304405	-0.335708	0.199521	0.238075	0.126557	0.202554	0.023194	0.126154	-0.338553	-0.525019	0.217002	0.0545876	0.309059	0.1698	0.157842	-0.225489	-0.0419192	-0.188102	0.532591	0.183362	-0.0760928	-0.0378055	-0.108485	-0.0294996	0.420745	0.187258	0.393868	-0.14748	1.39713	1.66653	-0.638793	0.414267	0.202092	-0.00501744	-0.49799	-0.2271	0.318728
ACER2	-0.0262697	0.166302	-0.0615908	0.155765	-0.105078	-0.161923	-0.0349911	0.0616259	-0.172559	-0.278824	0.143258	0.353531	-0.255834	-0.255701	-0.11742	0.274266	-0.469067	0.111051	-0.257518	-0.138253	-0.319529	-0.117319	-0.305236	0.101101	0.0878387	-0.210148	-8.74e-05	-0.248121	0.895704	-0.0132276	-0.208706	0.352814	0.158875	0.119572	0.0910649	0.534681	-0.189284	-0.360765	-0.174951	0.00675323	0.00910873	0.132186	0.219375	-0.0345485	0.85944	-0.0606732	-0.347538	0.0246575	0.207517
ACER3	-0.0517249	-0.222893	0.330369	-0.38287	0.0781893	0.161852	-0.0447015	0.064344	0.131522	0.24599	0.110258	0.0954497	-0.202597	0.108999	-0.576693	0.119188	0.0438903	0.0519158	-0.550486	-0.0782117	-0.180243	-0.00973355	-0.0988764	-0.302452	0.79132	0.525763	0.590787	-0.0716877	-0.18118	-0.217734	1.28953	-0.245784	0.111749	0.115697	-0.358754	-0.589153	0.255543	0.791543	0.40279	0.979456	0.18485	0.503024	-0.598366	-0.111731	-0.337844	-0.0429159	0.455103	0.395352	-0.00885851
ACIN1	0.413641	0.146056	0.432783	-0.0777835	-0.345291	0.345292	-0.0819065	-0.316314	0.0580695	-0.103084	0.0134062	-0.429106	0.171868	-0.02093	-0.0126232	-0.028468	0.146724	-0.19066	-0.339739	0.469554	0.0567594	-0.301887	-0.306585	-0.42078	0.214567	0.0599257	-0.270966	-0.176815	-0.505473	-0.0853058	-0.399347	0.0100908	-0.521043	-0.048923	0.105728	-0.0991725	0.0383461	-0.0804614	0.117834	-0.0722485	0.111603	0.0451239	-0.307661	-0.313622	-0.771687	-0.320813	-0.372706	-0.347143	-0.422174
ACLY	0.295803	-0.172343	0.566179	-0.191254	0.164531	-0.124814	-0.335061	-0.364219	-0.14974	-0.278915	-0.00781095	-0.137375	0.121089	0.602209	-0.549858	-0.0204105	-0.0534347	0.208536	0.105383	-0.132682	-0.101115	-0.432186	0.321558	0.0585362	1.23076	0.70865	0.0526571	-0.0570975	-0.349428	0.388849	-0.468631	0.0309624	0.161523	-0.123909	-0.231403	0.314963	0.532457	0.1212	0.0699908	0.222638	0.30234	0.286907	-0.492898	-0.0128017	-0.211197	0.19715	0.0422546	-0.0607495	-0.144516
ACN9	0.387798	0.698504	-0.0271249	-0.179662	0.32834	0.551773	0.105887	0.163952	-0.364641	-0.0880542	-0.992744	-0.753739	0.340297	-0.685707	-0.530488	-0.863599	0.0682391	-0.238938	0.058138	-0.695312	-0.761866	-0.916739	0.0186434	0.0574357	0.398123	-0.0571684	0.288079	-0.733818	0.60844	-0.371347	0.62109	0.399163	1.23769	1.25993	1.16181	1.43947	0.322695	0.155076	0.829418	-0.594784	-0.378989	-0.60106	-0.185152	-0.109358	0.205977	-0.377326	0.12432	-0.0621582	-0.608359
ACO1	0.262706	-0.504677	-0.150073	-0.227145	-0.245311	0.412124	0.448883	-0.00553035	0.327121	0.413612	1.50266	0.667721	-0.167865	1.49556	-0.764787	-0.0924021	0.310401	-0.0520785	0.0479025	0.1642	0.158628	-0.26976	-0.262086	-0.890096	-0.923984	-0.933726	-1.14869	-0.206336	-0.52186	-0.0132088	-0.955358	-0.368781	0.221418	-0.221667	-0.296248	0.156116	-0.0843533	-0.186953	-0.661269	-0.28741	-1.60231	-2.00056	0.552965	1.26577	-0.365802	-0.67778	-0.54718	0.200521	-0.702944
ACO2	0.274804	0.03371	-0.172681	-0.101526	0.0400438	0.459963	-0.0196392	0.310363	0.327765	0.341724	0.447562	0.0947102	0.791617	1.05111	-0.112757	0.780105	0.653735	0.20241	0.269334	-0.425584	-0.527223	-0.93691	0.471327	0.24806	0.0778129	0.118717	-0.21252	-0.358772	-0.511224	-0.184484	-0.00959901	-0.0609471	-0.0136667	0.429701	0.307005	0.501826	-0.0517084	0.384276	0.771561	0.780588	-0.346031	-0.251879	0.0739765	0.207246	0.247437	-0.227698	-0.18504	0.108964	-0.00208442
ACOT1	0.387297	0.634997	0.174831	-0.409553	-0.430932	-0.144313	-0.585711	-0.275859	-0.0776104	-0.14652	-0.0694883	-0.454143	0.492547	1.19525	0.0779146	-0.120786	0.716147	0.276532	0.614195	-0.53392	-0.087602	-0.36147	-0.203314	-0.28025	0.274622	0.033701	-0.104018	-0.380273	0.0267318	0.0207929	-0.0900076	-0.660398	0.0570806	0.0507269	0.557776	0.642091	0.562992	0.276362	0.296599	0.00849481	0.997325	0.619295	0.100388	-0.461772	0.17808	-0.545533	1.30873	0.35142	-0.123437
ACOT2	0.305779	0.512994	0.301816	-0.303767	-0.262359	-0.757497	-0.292871	-0.162818	-0.316817	-0.0096953	0.0676705	-0.442892	0.393454	0.955747	0.537131	-0.00159485	0.497862	0.178544	0.583471	-0.352303	-0.249171	-0.55273	-0.132798	-0.122236	0.625379	0.38129	0.293876	-0.347958	-0.322141	-0.0762219	0.0928481	-0.485945	-0.497458	-0.00625216	0.530478	0.454226	0.37728	0.234469	0.323038	0.131941	0.663746	0.609953	0.259995	-0.147717	0.265795	-0.186045	0.785367	-0.130085	-0.0167083
ACOT4	1.04697	1.27387	1.0683	-0.65668	-0.486894	-0.648173	-0.658164	0.206212	-0.0727183	-0.208875	-1.20629	-1.23775	0.48057	0.829497	0.880857	0.223676	1.13161	0.690838	-0.510115	-0.324816	0.852587	-0.192257	0.992039	0.798223	-0.168844	-0.352077	-0.514164	-0.337576	-0.368588	-0.157241	-0.36276	0.124681	-0.259715	-0.767172	-0.269757	-0.709706	0.774327	0.318868	0.358062	0.303398	0.785072	-0.129763	0.0407911	-0.0782284	0.194536	-0.0941353	2.14461	1.89941	-1.03382
ACOT7	-0.193012	-0.100205	0.564132	0.0394777	0.292399	0.262336	-0.469828	-0.0522789	-0.191773	-0.104409	0.513249	0.178524	-0.423605	-0.46808	0.645192	0.602523	0.513642	0.916342	0.415568	-0.964632	0.578676	0.750587	0.759754	-0.0619934	1.19454	0.533823	1.08579	-0.248686	-0.342468	-0.177081	1.25563	-0.526626	0.731002	1.2681	0.785731	1.00705	0.611125	0.859554	-0.0286278	1.46978	0.658298	1.17209	-1.15092	0.200796	-1.42876	-1.87991	0.718008	0.34961	-0.0532861
ACOT8	0.145663	0.284258	0.200516	0.413082	0.446856	-0.178493	-0.239555	0.700003	0.311745	0.753888	-0.0111513	-0.529349	0.151232	0.182446	0.0259025	0.247419	0.509698	0.178352	-0.227567	-0.637525	-0.0309217	-0.073242	0.375601	0.107769	0.287247	0.314192	0.482824	0.0194034	0.156911	0.143432	0.248382	0.180437	-0.022916	-0.0946194	0.216857	0.508336	0.129393	0.162605	0.165821	0.245341	0.40766	0.179062	0.0411692	1.1204	0.556857	0.0875299	-0.422988	-0.373073	-0.0570554
ACOT9	-0.0151088	0.381591	0.0789012	-0.347223	-0.191547	-0.073484	-0.218596	-0.453448	-0.241857	-0.221315	-0.182699	-0.471969	0.193537	-0.348451	-0.0228832	-0.603645	0.429866	0.455631	-0.0963973	-0.820752	-0.0862017	-0.480406	0.211908	0.376662	0.472415	0.339335	0.221661	-0.000721447	0.0365717	0.803836	0.0778536	0.189978	0.317335	0.607483	0.0764875	0.207406	0.101731	0.00704689	-0.108651	-0.0756857	0.603262	0.393953	0.370682	0.436331	-0.0834586	-0.417528	0.932163	1.03586	-0.728007
ACOX1	-0.233974	-0.53715	-0.447887	0.0796044	-0.0301261	0.61716	0.144588	-0.331578	-0.227686	0.146614	0.934318	0.423797	0.114652	0.744869	0.00301887	-0.485584	0.630886	-0.0610705	-0.410083	-0.399711	-0.0228287	0.0646233	0.371286	-0.227328	-0.47098	-0.516609	-0.264069	0.0348043	-0.32836	0.428395	-0.316259	0.140628	0.239244	0.0849045	-0.0660562	0.233955	-0.229145	0.219466	0.0188179	-0.535133	0.465673	0.312979	0.231053	0.223628	-0.629877	-0.37933	0.158529	1.18382	-0.283712
ACOX2	1.89935	-0.23285	0.413994	-0.927282	-0.9255	-0.86017	-0.159616	-0.830935	-0.190382	-0.512874	0.128511	0.823358	2.20964	2.6318	0.59542	1.72982	-0.333073	-0.219438	0.223623	0.328566	-0.447524	-0.41661	-0.195291	-0.583182	1.67881	1.4394	1.73758	-0.465267	-1.04601	0.595895	1.07387	0.256533	-0.00408085	-0.862416	-0.969109	-0.839436	0.625756	2.27397	-0.743556	-0.112334	0.96072	2.58511	1.12921	2.47058	0.791301	0.778709	-0.768291	-0.382927	1.63844
ACOX3	0.8314	0.364826	0.295859	0.229109	0.687875	-0.146791	-0.193513	-0.00766991	-0.166341	-0.0634943	0.416217	-0.105526	0.55132	0.285517	0.452274	0.383006	-0.22886	0.0358661	0.172627	0.13385	0.0417462	0.262984	-0.142424	-0.257827	-0.365936	-0.52212	-0.487123	0.34325	-0.377412	0.133787	-0.0181276	0.0725188	0.30878	0.112833	-0.193929	0.164677	0.384948	-0.116069	0.582889	0.141782	-0.327265	-0.431745	-0.175244	0.133547	-0.0810148	-0.266758	-0.323434	-0.0596935	-0.622081
ACP1	0.395109	-0.151152	-0.247641	-0.601332	-0.599559	0.907172	0.580529	-0.562557	-0.458902	-0.156479	-0.355079	-0.0912169	-0.455802	-0.600391	0.667068	0.0879345	0.445928	-0.0773757	-0.295664	-0.420291	0.151269	-0.222983	-0.0454653	0.439126	0.816189	0.415489	0.83035	-0.593409	-0.87987	0.312835	0.224711	-0.380733	-0.508127	-0.201803	0.793288	0.140564	0.379044	0.346789	0.499197	-0.0526605	-0.154198	0.217801	0.458774	0.544678	0.344874	0.30938	0.355216	0.570241	-0.25622
ACP2	-0.255952	-0.509376	-0.212935	-0.228868	-0.00416227	-0.208475	0.0426288	-0.0662988	0.266254	-0.024053	-0.382472	-0.525455	0.421109	0.264809	0.00686201	0.0406726	-0.0373727	-0.257607	-1.02387	-0.130754	0.0985231	-0.100867	-0.0392832	-0.299043	-0.520434	-0.312732	-0.567529	0.0298658	-0.725943	0.204589	0.098509	0.443409	0.117048	0.0797381	-0.435583	-0.348536	0.280283	0.480646	-0.400715	0.068062	-0.00851981	-0.273591	-0.468215	-0.0836894	-0.0343346	-0.0186948	0.531849	0.480515	-0.496065
ACP5	0.211014	-1.01173	-1.91132	-0.439205	-0.320174	0.857047	0.542927	0.87601	0.583905	0.995725	0.504025	0.408653	0.303409	-0.110928	0.822742	-0.00781786	-0.349558	-0.689559	-0.270124	-0.771012	-0.633649	-0.250039	0.909311	0.504893	-1.17959	-0.660268	-1.33119	-0.0357595	-0.0255664	0.312262	1.53041	-1.00974	0.243845	-0.0709183	1.16288	0.726208	0.303994	1.02458	-0.413381	-0.422254	-2.3968	-1.3051	-1.19286	-1.53122	0.527663	0.190243	0.994381	0.789002	-0.426777
ACP6	0.0908861	0.464515	1.34197	-0.430278	-0.493488	0.0471354	-0.512445	0.859605	0.466739	0.629843	0.399065	0.599729	-0.516515	-0.366156	0.0905527	0.0292938	1.33964	0.872419	1.12859	-0.402155	0.15184	-0.313439	1.34733	1.19602	-1.41335	-1.37044	-1.31089	-0.507018	0.0508964	-0.393104	0.0512657	-0.290456	-0.289068	-0.059455	0.338541	0.803318	0.583454	0.719498	0.226039	0.0319202	-0.178696	-0.315036	-0.161653	1.87202	0.190543	0.365832	2.79569	1.53788	0.371672
ACPL2	0.175431	0.130907	0.187603	-0.472378	-0.346562	-0.803728	-0.325795	-0.096552	0.126871	0.103758	-0.253431	-0.645315	0.0246133	-0.25949	0.0550261	0.188968	0.355586	0.526021	0.0798255	0.241451	0.414048	-0.000714604	-0.352756	-0.43144	0.698038	0.448718	0.732619	-0.0748517	-0.198199	-0.243159	-0.0311775	0.267199	0.034512	-0.120232	-0.104107	-0.0215308	0.273497	0.709018	-0.567243	-0.835547	-0.560377	-0.286901	-0.208089	1.10962	-0.459363	0.372747	-0.188743	-0.450906	0.155371
ACSF2	0.908468	0.931713	-0.604932	0.0221979	-0.0464713	0.358772	0.154516	-0.301501	-0.418408	-0.531074	-0.924643	-1.24786	0.370811	1.21388	-0.147458	-0.264791	0.0877116	0.0259901	-0.0742104	0.193386	0.290326	-0.0942736	-0.541372	-0.304729	0.924304	0.716289	0.622683	0.214669	0.461857	-0.0634576	-0.103784	0.59249	0.114744	-0.166124	-0.885498	0.542872	-0.0724322	-0.319338	-0.311506	-0.58845	0.627935	0.866967	-0.112686	0.280251	-0.437173	-0.352915	-0.120745	0.728004	-0.948511
ACSL1	-1.06728	-1.58932	-0.0823344	0.494834	1.04721	-0.316936	0.245784	0.070494	-0.0155094	-0.0250476	0.302965	0.39699	-0.577969	1.74887	0.953837	-1.3092	-0.41328	0.0372002	0.548078	0.163601	1.12952	0.589525	-0.882374	-0.930878	1.06143	1.36743	0.865035	0.818903	-0.190455	1.0398	-0.689329	-1.49806	0.162678	0.326147	-0.825631	-1.33968	-0.0433887	-0.409402	0.467786	1.28421	1.34742	1.2673	0.944737	-0.214415	-1.10338	-1.0102	-0.14504	0.586864	-0.812335
ACSL3	0.553632	-0.225602	0.332674	1.46847	1.01725	0.684243	0.426297	1.16694	1.41554	1.71354	0.270662	0.346993	0.557737	0.766654	0.962145	0.767329	0.638389	0.0889605	0.0951749	-0.83308	-0.142866	-0.341474	0.833646	0.920822	1.97981	1.422	1.75549	0.903127	1.00441	0.257368	-1.3312	-0.989506	0.377031	0.468287	0.507453	0.342381	-0.491283	0.694661	0.12	0.126287	1.17564	1.33579	0.674326	1.09664	-0.974299	0.15136	-0.0874463	0.0819444	0.833031
ACSL4	-0.295695	-0.504964	-0.927309	0.43963	0.188704	-0.285969	-0.00117083	0.0739842	0.162334	-0.145181	0.239372	0.185609	0.415684	0.212744	-1.15049	-1.0458	-0.0676712	-0.0867501	0.0996473	-0.267962	0.352237	0.608286	0.416035	0.723662	0.826831	0.36912	0.538757	0.69777	0.728432	0.739996	-0.306935	0.424053	1.0621	0.767209	-0.511376	-0.478418	-0.627305	-0.0724139	-1.07053	-0.353681	1.79612	1.1468	0.41581	0.996252	-0.317773	0.0891576	-0.669009	-0.0231499	-0.0330259
ACSL5	-0.84543	-0.790794	-1.23613	-1.06225	-0.544245	-0.0436973	0.536863	0.176064	0.0674118	-0.129031	0.62773	1.2316	1.56727	1.57202	-0.150583	-0.151421	-0.689878	-0.687155	-0.682924	1.77102	-0.00971426	0.374792	0.761662	0.918304	-1.07645	-0.530131	-1.6092	0.409045	-0.288606	0.43294	-0.388394	0.701396	0.109407	0.050126	-1.51186	-1.23533	-0.486853	-0.00760115	-0.47674	-0.42137	-1.60158	-1.44274	0.625533	-0.923594	-0.666872	0.00760115	0.213972	0.506637	-0.286944
ACSS1	0.574526	-0.0842402	0.0827941	-0.984892	-0.657688	-0.0511065	-0.0925255	0.889128	0.738661	0.472453	-0.402693	0.135846	0.432386	0.421538	1.18726	2.56198	0.959038	-0.294824	-0.466542	0.42493	-0.463596	-0.716822	0.531994	0.351494	0.153868	-0.0506233	-0.304879	0.0481022	-0.408429	-0.58531	-0.269759	-0.144499	-0.23764	-0.466297	-1.00301	-0.604	-0.204943	-0.297118	-0.425929	-0.0115583	-0.985176	-0.624252	-0.0360285	-0.22591	-0.596802	-0.142347	0.80596	0.267557	0.133753
ACSS2	0.100567	-1.0823	-0.604113	0.310494	0.126644	-0.218454	-0.457856	0.610341	0.753354	0.512197	-0.238656	-0.356504	0.0613137	1.07747	0.698292	1.12305	0.140385	0.500531	-0.0834681	0.401832	-0.000821306	-0.787753	-0.188512	-0.339446	2.24473	1.65558	0.68487	-0.211406	-0.463343	-0.162188	1.24981	-0.466507	-0.00263403	0.00524215	-0.440816	-0.59729	0.546738	0.60967	-0.334642	0.190364	0.412076	-0.0301631	0.459629	0.0388223	-0.921605	-0.327721	-0.157918	-0.607868	0.00586371
ACTA2	0.0679338	-0.674286	-1.11794	0.108153	-1.61105	-0.324039	0.519678	0.0917462	0.314643	0.313029	-0.443555	-0.457277	0.590394	-0.166757	0.021259	0.0810658	0.596892	-0.151846	0.0583301	1.14784	-0.620568	-0.314154	-0.776475	-0.0804485	-0.143286	1.2753	-1.16109	-0.173184	-2.505	0.369366	-1.72932	-0.515018	-0.424194	-0.429975	-1.45281	0.102694	-0.555113	0.611474	-0.893501	0.0928044	-0.89825	-1.10371	0.038593	-1.12923	-0.627177	-0.0759759	-0.575374	-0.492179	0.556118
ACTB	-0.121287	0.0282845	0.126166	-0.032476	-0.928628	0.149232	0.320417	0.101779	0.0789957	-0.0249723	-0.0479284	-0.345346	0.256917	0.417444	0.278169	-0.0207446	0.659715	0.168204	0.111335	0.0740939	-0.0276203	-0.350267	-0.0467617	-0.314574	-0.256555	0.381582	-0.411254	0.013624	-0.966538	0.282443	0.298085	-0.793008	-0.463569	0.629992	0.551565	0.0312155	0.451581	0.645986	0.497198	-0.378479	-1.03303	-0.0336782	-0.0242319	-0.56213	-0.215634	-0.503798	-0.0460988	-0.945964	0.0506528
ACTG1	0.168659	0.1932	-0.158115	-0.101633	-0.624232	0.591247	0.456821	-0.011439	-0.0605978	0.0928239	0.378765	0.424201	0.0658301	-0.105076	0.671274	0.631881	0.840771	0.775463	-0.143557	-0.150782	0.266917	-0.423176	-0.711136	-0.833229	-0.00643447	0.400752	-0.483795	-0.653163	-0.490041	0.168282	0.0919432	-1.57578	-0.37325	0.625893	0.772546	0.434367	0.461736	0.164857	0.752748	-0.201563	-0.430315	0.350141	0.586785	-0.690606	0.187842	-0.178431	0.132749	-0.803025	0.234734
ACTG2	-0.614546	0.674208	-1.36474	1.34481	-1.97259	-0.601389	0.186592	-0.381599	0.125209	-0.606935	-1.4279	-0.966865	1.42946	0.218689	-1.05933	0.562851	0.53558	1.19895	1.1173	0.947599	-0.133687	-0.324408	-0.372228	-0.230753	0.318967	0.69138	-0.794148	0.518603	-1.72918	0.258075	-1.66338	1.97477	-0.090329	-1.57417	-0.0399994	0.994118	-0.952755	-0.137996	-1.8825	-0.129917	0.829543	-1.51996	1.87119	-1.10937	1.23934	-0.22199	0.0996064	-0.457929	0.438151
ACTL6A	0.271657	0.81985	0.937394	-0.568561	-0.570125	0.0201515	-0.0530741	-0.14571	-0.0938872	-0.157625	-0.331842	0.242288	-0.011784	0.00407772	-0.41978	-0.394542	-0.0618016	-0.29951	0.0253758	-0.512403	0.437136	0.406368	-0.0405288	0.219568	1.21378	1.03655	1.16126	-0.0107429	0.522108	0.219299	0.214483	0.47822	0.149045	0.337669	0.525938	0.636004	0.124881	0.20584	0.357283	0.0900311	0.509154	0.851771	0.43706	0.416344	0.483247	0.230931	0.110182	0.570427	-0.11337
ACTN1	-0.32113	-0.463327	-0.168741	-0.859062	-0.828946	0.251014	0.497119	0.675951	0.923751	0.731069	-0.189767	-0.400103	-1.06514	-0.221868	0.663316	-0.77406	0.571174	0.965114	0.604777	0.0523121	0.919878	0.314083	-0.580043	-0.390663	-0.144347	0.191239	-0.306094	-0.189699	-1.01603	0.472929	0.48768	-1.18222	-0.675545	0.0055969	0.233052	-1.06003	0.577106	0.14992	-2.4898	0.482374	0.487336	1.04782	-0.0221603	0.403514	-1.2062	-1.67051	0.72289	-0.0719244	-2.15023
ACTN4	-0.311933	-0.930147	-0.287102	0.0250201	-0.102032	0.0494216	-0.31004	-0.694148	0.599699	0.0722083	-0.470528	-0.762335	-0.675366	-0.572236	-0.382645	0.36914	-0.0314083	0.382261	0.0051565	-0.172846	0.969651	0.630697	0.217736	-0.762189	0.96708	0.422458	0.212812	0.166185	-0.413665	0.0336402	0.761756	-0.445533	-0.528534	0.375734	-0.412492	-0.322481	0.241605	0.630448	0.00159279	1.0543	1.21819	1.522	-0.0697638	0.133023	-0.435719	-0.178276	-0.0624211	-0.345932	0.133872
ACTR10	-0.0044117	0.354426	0.258317	-0.105679	-0.510626	-0.298749	-0.243729	0.095813	0.105307	0.0676631	0.310451	-0.0673865	0.296153	0.457561	0.687275	0.0140291	0.63164	0.475829	0.265074	-0.521793	0.029399	-0.593953	-0.251673	-0.69027	0.146056	0.044514	0.417753	-0.46777	-0.0493947	-0.352874	0.185281	0.325063	-0.269198	-0.108221	0.259102	0.172202	0.0859585	0.0582877	-0.223183	-0.436616	0.484844	0.49248	-0.048882	0.176909	0.0242019	-0.300223	1.06034	0.915581	-0.0105646
ACTR1A	-0.503906	-0.330758	-0.408723	-0.0400035	0.0462911	-0.226524	-0.267213	-0.199109	-0.112419	-0.17021	-0.373948	-0.352539	0.0565286	-0.127147	0.0399196	-1.1674	0.309683	0.378766	0.134883	-0.0661685	0.724458	0.167883	0.0527924	-0.184421	0.170649	0.158892	0.0249187	0.154334	-0.310639	0.149169	0.489881	0.0827954	-0.223511	0.0707218	-0.348501	-0.158202	0.00135255	-0.129837	0.409018	0.489333	-0.07137	0.249883	0.460352	-0.797339	-0.838171	-0.352153	-0.165643	-0.339296	-0.104952
ACTR1B	0.144628	-0.0471833	-1.04992	-0.666269	-0.516178	-0.168311	-0.390729	0.140785	0.0846904	-0.0886043	-0.397529	-0.140898	0.104205	0.36043	0.159273	0.573107	0.0662217	0.0772305	-0.418359	0.389413	-0.320397	-0.673031	0.238453	0.259655	-0.327343	-0.430499	-0.243098	0.046963	-0.0313396	-0.432113	0.456933	0.295551	-0.311635	-0.0150822	0.0114175	0.0299748	0.285113	0.713256	-0.434134	-0.879678	-0.357375	-0.205945	0.381853	0.709239	-0.0871579	-0.394786	0.172209	-0.0338367	0.0883616
ACTR2	-0.212028	-0.0614354	0.297134	-0.356245	-0.34121	0.0139415	0.411645	-0.0123323	0.304029	-0.0658935	-0.424974	-0.222921	0.158473	-0.124018	-0.479563	-0.412003	-0.327451	-0.529753	0.156515	0.729933	-0.228804	0.389184	-0.0403483	0.156772	0.0893258	0.256006	-0.066981	0.223029	-0.887991	0.278597	0.28894	-0.220979	-0.364586	-0.0814682	-0.0318151	-0.465135	-0.311031	0.484824	0.00476269	-0.543232	-0.104496	0.0410855	-0.115185	0.127386	-0.498465	-0.407197	-0.0555781	-0.175715	0.0790468
ACTR3	-0.724537	0.245617	0.101637	-0.160504	0.319611	-0.684701	0.0761614	0.275321	-0.30907	-0.415252	0.466459	0.38443	0.0995353	-0.141848	-0.20046	0.18601	-0.935005	-0.343753	0.0528828	0.0250721	-0.822739	0.326588	-0.426723	0.278581	-0.250645	0.182864	0.144046	0.732312	0.326329	0.29814	0.597021	-0.0111651	0.209868	0.615563	0.0358182	-0.675443	-0.442371	-0.0190777	0.415251	0.555933	-0.309522	-0.227205	-0.288372	0.573337	-0.327426	-0.507566	-0.628583	0.116737	-0.543183
ACTR5	0.148892	0.458973	0.252238	0.019002	-0.0665772	0.124765	-0.184097	0.660821	0.460361	0.745691	0.149598	-0.332499	0.141907	-0.440926	-0.126282	0.0695404	0.0691555	-0.133703	-0.196683	0.108434	0.137695	0.125061	0.0878588	-0.0618038	0.196958	-0.0296888	0.0666709	-0.201655	-0.194699	-0.0242941	0.0158291	0.296374	-0.268051	0.0778581	0.327392	-0.0732095	0.0196589	-0.0469239	0.344574	0.245222	-0.262124	-0.231419	-0.0342676	0.0691593	-0.140066	-0.152245	0.262686	0.206237	-0.128368
ACTR6	0.148449	0.125915	-0.131698	0.468866	0.350379	-0.435026	-0.178891	0.363483	0.15772	0.0141155	0.482565	0.181977	0.155276	-0.3544	-0.472252	-0.318518	-0.74619	-0.407175	-0.0325088	-0.182642	0.323599	0.246361	-0.245438	0.0566507	0.352738	0.433805	0.563567	0.119213	0.0540975	-0.19747	-0.113911	0.125647	0.519334	0.0260926	-0.18856	-0.426511	0.0727414	-0.25646	0.172779	-0.131661	1.40828	0.386432	-0.265598	0.258894	0.53058	-0.168277	-0.0566093	0.0567761	0.513365
ACTR8	0.294034	0.0637966	-0.119648	-0.0422951	0.270218	0.192226	0.0616955	0.146037	-0.203815	0.168096	0.735314	0.582841	-0.0580893	-0.0076781	0.152335	0.332223	0.31166	0.0188259	-0.0936854	-0.180324	0.151948	-0.159308	0.270133	-0.136113	-0.230709	-0.16075	-0.0834291	0.356426	0.0550418	0.109958	0.228266	0.150263	-0.13698	-0.161506	0.330021	0.174296	0.0243818	-0.0222598	0.69855	-0.0311014	0.248036	0.116028	-0.142484	0.244605	-0.373951	-0.164669	0.31182	-0.12516	0.0862366
ACTRT1	-0.160223	-0.381434	-0.117284	0.0268166	0.210954	0.0365333	-0.101398	-0.272258	0.243484	-0.116343	0.245008	0.191217	-0.108403	0.396159	-0.0965289	-0.0258801	1.26244	0.847174	0.501318	0.0400558	0.145971	-0.669839	0.294558	-0.332227	-0.013444	0.0967535	-0.202376	-0.295549	-0.20137	-0.248771	0.0302142	0.512938	0.0942364	0.382895	-0.031029	0.194553	0.340913	0.100264	0.0760374	0.336367	0.469126	-0.0936269	-0.0848511	-0.0551112	1.11052	0.165783	-0.446679	-0.398408	-0.114678
ACVR1	-0.47113	-1.12746	-0.644878	0.268152	0.448893	-0.416704	-0.132778	-0.708432	-0.32399	-0.252016	0.291527	0.0396838	-0.730793	-0.520643	-0.171231	0.0244786	-0.0517994	0.381431	0.275813	-0.54592	-0.270203	0.000188372	0.190981	-0.45874	1.01911	1.0655	0.87601	0.124398	-0.227881	0.108148	0.125415	0.626137	0.496273	0.449656	0.346652	-0.557455	0.709885	0.0636166	-0.516132	-0.69606	1.30674	1.34724	0.51758	0.84882	-0.136758	0.287546	0.0862967	0.195348	0.327482
ACVR1B	-0.0816889	-0.240896	-0.0490509	0.18865	-0.0529888	-0.0140738	-0.0635052	0.184654	0.071839	0.0505922	0.0188026	-0.0739953	0.0187371	-0.129102	0.0159117	-0.309519	0.0552727	-0.264823	0.178248	-0.0438861	0.12431	0.211651	-0.108817	-0.196501	-0.572664	-0.372499	-0.980836	-0.138087	-0.539732	0.435085	-0.191405	-0.807979	-0.465596	-0.102204	-0.16209	-0.385846	0.155868	-0.169938	0.0316644	0.0545163	-0.539404	-0.0841324	-0.0970667	-0.26775	-0.472351	0.273019	0.53339	0.491759	0.104342
ACVR2A	0.30857	-0.390719	-0.383853	0.158346	-0.123218	-0.15759	-0.0149256	-0.100401	-0.332674	-0.0671815	0.52775	0.461073	-0.539678	-0.287576	-0.171993	0.394861	0.56958	0.15943	0.587997	0.17174	-0.322109	0.330484	-0.201364	0.0922083	-0.104859	0.00897579	0.461081	-0.0334905	0.273362	-0.658515	-0.3839	-0.384838	-0.396765	-0.550062	-0.312732	-0.427536	-0.17041	-0.565758	-0.253696	-0.720144	-0.336225	-0.540378	0.0129661	-0.378209	0.538669	0.36547	0.0170064	-0.4981	0.542244
ACVRL1	-0.786401	-0.885478	-0.327619	-1.17221	-0.883826	-0.0371467	0.431303	-0.674249	0.187152	-0.0863583	-1.46452	-1.03703	-0.193276	-0.0862231	-0.800022	-0.931522	-0.353136	-0.275629	-0.191254	0.825209	0.0969185	-0.294535	-0.139896	0.00334317	-0.971141	-0.100539	-1.26845	-0.131188	-1.06659	0.708444	-0.712684	0.136867	0.0346496	-0.692335	-1.1363	-0.998877	0.282593	0.879421	-1.11668	-0.00497299	-1.16256	-1.09016	0.626189	-0.806401	-0.234616	0.629304	-0.424343	0.195067	-0.332075
ACY1	0.832629	0.509427	-0.446558	-0.175463	-0.464114	0.399548	-0.587115	-0.549834	-0.424341	-0.584404	0.523686	-0.0437305	0.0674003	0.89899	-0.449259	-0.00509203	0.421653	-0.186346	0.283745	-1.11276	-0.33012	-0.793933	1.08966	0.512347	-0.482337	-0.614995	-0.676693	-0.388046	-0.0372735	-0.589791	0.0999761	-0.865616	0.464166	0.53898	0.468567	1.56251	0.879185	0.523189	0.915481	0.104458	-0.395093	-0.625463	-0.668609	-0.724144	1.66778	-0.109191	1.43714	1.10965	0.0479998
ACYP1	-0.0593327	-0.0656032	-0.173617	-0.265242	0.314155	-0.217183	-0.331746	0.627279	0.521466	0.648598	0.340347	0.4435	0.889917	0.341842	0.0200465	-0.338946	0.328418	1.02577	0.298574	0.0347363	0.463838	-0.0291324	-0.442012	-0.29145	1.27176	1.12217	0.902721	0.084145	0.927094	0.471503	-0.03024	0.627898	0.682453	0.271754	0.535302	1.01696	0.0558484	0.153624	-0.614577	-0.363653	0.949056	0.985533	0.0566472	0.435556	-0.516438	-0.477912	0.463442	0.512131	-0.297942
ACYP2	-0.292865	0.213664	-0.463102	0.370594	0.373657	-0.382752	-0.159062	-0.212271	-0.00407296	-0.432566	0.159198	-0.0469106	-0.0649548	0.365194	-1.0719	-1.58663	0.470566	0.421716	0.596266	-0.00420017	1.25695	0.0641721	0.781703	0.257647	-0.132037	-0.210181	-0.114197	-0.0654759	0.35509	-0.0026005	0.974686	0.0898415	0.0360329	-0.0403816	-0.360124	0.00267608	-0.0545341	0.509053	-0.487678	-1.07009	1.2261	0.772672	1.65581	-0.433233	0.52526	-0.242072	0.0102938	-0.0611467	0.259099
ADA	-0.285754	0.56134	0.302471	-0.956574	-0.864254	0.136187	0.207455	0.948752	0.405584	0.295899	-0.12515	-0.0986446	0.468235	-0.067254	-1.01942	0.284199	0.836059	0.115607	-0.0225736	0.619525	-0.427793	-0.514713	-0.160491	0.0532622	-1.84314	-0.659905	-1.83049	-0.0150852	-0.907516	0.206116	-0.389887	0.69753	0.0460307	0.0317011	0.114389	0.532272	-0.224618	-0.0355384	0.0519337	-0.0284155	-1.82893	-1.68909	0.335122	0.772448	0.482473	0.586771	-0.726796	-0.400529	-0.473661
ADAL	0.00249234	0.0953168	-0.00361792	0.227932	-0.0306685	-0.698784	-0.333391	0.135441	-0.141992	0.0338352	-0.221452	-0.711887	0.167137	0.331282	0.463899	0.00323214	0.927777	0.449832	0.397067	-0.135565	0.11862	-0.0277244	0.229875	0.214149	-0.0863629	-0.158915	0.102151	0.193769	0.708627	0.0820527	0.10731	0.391688	-0.328529	-0.158402	0.107398	0.276107	0.11503	0.39644	-0.604193	-0.67137	-0.0764999	0.000720794	-0.0923691	-0.0851798	-0.0794379	-0.282969	-0.396092	-0.230932	-0.118918
ADAM10	-0.0773451	-0.381349	-0.286762	0.319254	0.166046	0.241311	0.39675	0.527266	0.338071	0.742418	0.787651	0.757831	-0.199907	-0.0534849	0.604646	-0.113416	0.244843	-0.0928891	0.0636096	-0.242385	-0.160634	0.115134	0.0514035	-0.255485	0.0176057	-0.0976099	0.299061	0.13257	-0.335537	0.461229	0.158107	-0.454882	-0.136877	-0.219199	0.0689271	-0.400117	0.195707	0.516759	0.222651	-0.57234	-0.00810306	0.148041	-0.00820043	0.152658	-0.702053	0.507865	-0.0574791	0.0974962	0.704664
ADAM15	0.12873	-0.0755786	0.828385	0.169364	0.0485961	0.957272	0.303556	0.675825	0.90287	0.49942	0.0376949	0.28583	0.0213975	0.0415382	-0.0714502	-0.00480489	-0.25594	0.547495	0.719064	-0.184687	0.0626691	0.242317	0.212705	0.154949	-0.257186	-0.320525	-0.559144	0.0855125	-0.167259	0.161504	0.21524	-0.694528	-0.302159	-0.561511	-0.47803	-0.635306	0.492876	0.0849314	-0.471248	0.406364	-0.656763	-0.421204	0.10357	-0.344299	-0.333465	-0.0300559	-0.88095	-0.167796	-0.433597
ADAM17	-0.328019	-0.526711	-0.261264	-0.32838	-0.316817	-0.0453362	-0.114403	-0.472976	-0.0901983	-0.327784	-0.0945786	-0.0175794	-0.905233	-0.612612	-0.462675	0.0988043	-0.173548	0.166973	-0.0639634	0.240423	-0.358338	-0.101645	0.199831	-0.373984	0.29388	-0.01266	-0.16343	-0.455732	-0.170457	0.443301	0.0170859	0.531541	0.766656	-0.182514	0.472822	0.543683	-0.131888	0.433821	-0.358578	0.287324	0.898542	-0.0601675	-0.207728	0.826211	0.625341	-0.272452	-0.0567638	0.255166	-0.242674
ADAM19	-0.357195	-0.0649401	-0.068123	-0.726614	-0.599593	0.0384861	0.333907	-0.202552	-0.389116	-0.278297	-0.991658	-0.853283	-0.0533836	-0.226166	-0.691139	-1.11728	0.78401	-0.30318	-0.529175	1.4573	1.45667	-0.0984133	0.107655	-0.218774	1.57433	0.384803	1.21276	0.693371	0.240811	2.1124	0.87951	-0.456149	0.237235	0.00789032	-0.0508785	-0.25797	0.818959	0.789177	-0.0837483	0.580969	0.908618	1.3574	-0.558158	0.265957	0.176133	0.275923	-0.226154	-0.0730212	-0.921665
ADAMDEC1	-1.41349	-1.28909	-2.10558	-1.50342	0.289572	-0.00764971	1.81969	1.2477	0.370642	-0.0179082	0.0890838	0.16453	0.656858	0.10042	-2.35549	-2.25462	-2.17957	-2.2037	-0.789139	0.430779	0.0112808	1.67762	0.49235	1.62826	-1.38975	0.818651	-1.39978	1.23522	0.558331	0.128825	0.0446741	0.916173	1.84806	0.894338	-1.58761	-1.73585	-1.10662	-0.704073	0.786496	-0.0492194	-2.30072	-1.14483	0.738895	0.252246	-1.18414	-0.682998	-0.830884	0.226084	-0.637937
ADAMTS1	0.230972	0.800361	0.598391	-0.911227	-0.898134	-0.087719	0.43584	-1.63804	-0.6506	-0.965806	0.413352	0.350267	0.590319	0.889916	-1.10468	-1.64588	-0.694083	0.228517	0.129927	1.09931	-0.457552	-0.766225	1.95437	-0.207272	0.566925	0.508584	0.181513	-0.00807505	-1.39027	0.184742	1.10276	-0.377487	0.0928748	-0.214306	0.260484	0.488401	-0.256247	0.678655	-0.13732	-0.377474	-0.0313551	0.436497	1.30538	-1.00513	-1.01383	-0.63412	-0.460794	-0.653198	-0.00482723
ADAP2	-0.812918	-0.745653	-0.238935	-0.891438	0.627708	-0.264627	0.420763	0.508233	0.676289	0.578993	-0.660207	-0.748838	1.0075	0.671378	-1.24492	-1.20906	-0.11163	-0.104632	-0.545307	-0.0349923	-0.174564	0.868289	0.175223	0.0724544	-0.659931	0.0828215	-1.30917	0.939225	-0.0766187	2.02298	0.718506	0.0904225	0.636897	0.616879	-0.933276	-1.1119	0.127353	0.567216	-0.569378	0.608949	-2.05843	-1.25487	-0.067081	-1.11092	-0.817854	-0.035312	-0.149582	0.477788	-0.705749
ADAR	0.0673059	0.174836	0.820169	0.257185	0.617084	0.724396	0.730907	1.04019	1.21111	1.07135	0.112312	-0.0269971	0.251179	0.245684	-0.0483866	0.0552037	-0.272661	-0.081225	-0.0870415	0.358067	-0.0871782	0.357021	0.0608757	-0.0544328	-0.260827	-0.200401	-0.053183	0.474579	-0.387793	-0.00634929	-0.241981	0.450849	-0.564947	-0.512847	-0.541769	-0.383992	0.156448	-0.507159	0.403329	0.519084	-0.505865	-0.584878	-0.657307	-0.637932	-0.395	0.392874	-0.347157	-0.267831	0.682892
ADARB1	0.978248	-0.609027	0.24019	0.922185	0.788346	-0.578343	-0.279355	-0.382343	0.260413	0.260186	-0.700909	-0.621026	-0.0310641	1.5234	0.518754	1.89019	1.71101	1.16914	-0.338244	1.2797	-0.187179	-0.492077	-0.292891	-0.177852	1.46725	1.46208	1.38079	0.390633	-0.598841	0.30493	0.884434	-0.894672	-0.839102	-0.647754	-1.51641	-1.55887	-0.0966856	-0.016258	-0.793533	-0.619401	0.673495	1.12669	-0.157657	-1.03091	-0.681215	0.665041	0.0704668	-1.34472	1.19013
ADAT1	0.537894	0.193791	0.353316	0.102677	-0.597073	0.426858	0.0452796	-0.30523	-0.214732	-0.145597	-0.269841	-0.508004	-0.045582	0.0913931	0.243984	-0.348826	-0.0300715	-0.107562	0.433241	0.373412	-0.327707	-0.642252	0.842246	0.474028	-0.255969	-0.426436	-0.337385	0.116535	-0.254632	0.00358749	-0.269485	-0.0848128	-0.334921	-0.0518321	-0.139114	0.0927583	0.52528	-0.147659	0.304184	0.235743	-0.516118	-0.382453	-0.138384	0.00532811	0.277078	0.303068	-0.387167	-0.702816	0.0689264
ADCK1	0.226	-0.123421	-0.190219	-0.346176	-0.405275	-0.2507	-0.179573	0.214246	0.0875285	0.108587	0.0566663	-0.0475826	-0.0164465	-0.00867229	0.676441	0.637116	0.740449	0.271482	0.31962	0.00863542	0.0970078	-0.186618	0.202486	-0.224754	-0.573176	-0.629732	-0.509019	-0.0913325	-0.317627	-0.218169	-0.236827	-0.257468	-8.82e-05	0.32937	0.321826	-0.243678	0.626022	-0.414662	0.47283	0.261013	-0.653004	-0.408895	-0.0573852	0.284359	-0.53785	-0.107267	0.899862	0.724331	-0.342252
ADCK2	-0.385529	-0.492258	0.145813	0.175885	0.0574068	1.05266	0.41372	0.234479	0.501898	0.400793	-0.238582	-0.275459	-0.108662	-0.303666	-1.06907	-0.841701	-0.500653	-0.0992282	0.310252	0.12986	0.288191	0.0446835	0.232822	-0.00265667	0.43188	0.361	0.273122	0.0401478	0.447853	0.298402	0.0660276	0.201617	0.851676	0.762166	-0.599241	-0.0979989	0.666583	0.896323	-0.957688	-0.179834	0.317059	0.0867746	-0.204773	0.00600758	-0.0182458	0.13471	-0.25758	0.374488	-0.260395
ADCK4	0.0397511	-0.177458	0.0398574	0.410362	0.100981	-0.103367	-0.405082	-0.381101	-0.141404	-0.232999	-0.454084	-0.849981	-0.237831	-0.0867999	-0.472777	-0.0311388	-0.248376	-0.177827	-0.190521	-0.00479392	0.228963	-0.42999	-0.160201	-0.293585	0.158286	-0.0177619	0.145951	-0.230878	0.0736525	-0.286169	0.642808	0.00515411	0.114905	0.128185	0.240662	0.394272	0.53607	0.429411	0.281905	0.331251	0.643741	0.0956064	-0.248955	0.409102	0.145603	-0.169926	0.415412	0.538488	0.0904032
ADCY3	-0.675525	-1.06758	-0.410968	-0.594147	-0.930781	-0.0754533	-0.328058	0.185455	0.467594	0.538328	-1.70807	-1.498	-0.748969	-0.0225253	-0.514623	0.287171	-1.10265	0.173689	-0.0820226	0.236823	0.755865	0.954433	0.0663327	-0.20147	0.641976	0.448831	0.195417	0.192365	-0.409151	-0.383236	0.292227	0.375365	-0.0966219	-0.706637	-1.15855	-1.09906	0.396565	0.827421	-0.836817	-0.620053	0.711586	0.175951	0.210564	-0.0846838	-0.31853	-0.921547	-1.19281	-0.549934	-1.0305
ADCY6	0.209345	0.0143348	0.803824	0.292456	0.439413	0.284358	-0.15647	0.383059	0.85703	0.73696	-0.265665	-0.161864	-0.161031	0.226663	-0.0926845	0.409856	-0.357034	-0.340835	-0.260541	0.0171364	0.153395	-0.190565	-0.148866	-0.212931	0.0725811	-0.0205522	0.38958	0.284955	0.115428	0.150418	0.337434	0.35209	-0.228872	-0.452496	-0.602757	-0.227044	0.180986	0.321791	-0.28919	-0.375053	0.424135	0.0657249	-0.390034	-0.060519	-0.233942	-0.204135	-0.527848	-0.064477	0.161443
ADCY7	-0.18551	-0.457436	-0.187297	-0.375595	-0.00518997	0.34152	0.369245	-0.238217	0.0587395	0.135713	0.0436128	-0.0872762	0.1052	-0.000413273	-0.319798	-0.649709	-0.0127708	-0.250464	-0.154041	1.00566	0.0240868	0.385734	0.194296	0.0240861	0.0704461	0.128114	0.0136743	0.335757	-0.294504	0.659683	-0.102759	-0.00107685	0.078582	0.127486	-0.372821	-0.398958	-0.30733	0.0615495	-0.0503044	-0.0683869	-0.0493101	-0.167924	0.0442879	-0.299183	-0.318755	-0.133534	-0.135505	-0.0338593	-0.105765
ADCY9	0.658438	-0.540667	0.13483	0.577877	0.48873	0.122992	-0.0303982	0.4997	0.533641	0.426162	0.533125	0.233871	-0.199358	0.286818	1.5893	0.907204	1.25853	0.853856	0.0886661	0.060745	0.671016	0.0707033	0.595181	0.0419202	-0.0306995	-0.172461	-0.228367	0.259498	-0.649125	-0.356111	-0.278471	-0.944004	-0.730376	-0.128659	-0.465559	-0.254932	-0.253022	-0.00835617	0.221969	-0.206021	-0.937954	0.199211	0.299062	-0.721727	-0.885285	0.159684	0.396806	-0.67656	0.138143
ADD1	0.612286	-0.721446	-0.189863	0.294543	0.384315	-0.524099	-0.129071	0.100155	0.052045	0.14264	-0.1282	0.0907298	0.125907	0.109709	0.677563	0.0252364	0.301532	0.188611	-0.0927865	0.551324	-0.189887	-0.143723	0.402812	-0.18059	-0.612325	-0.00130761	-0.465351	0.24761	-0.499847	-0.324516	0.315611	0.606049	-0.0367581	-0.112002	-0.680529	-0.904083	0.347708	-0.395695	-0.0351894	-0.225313	-0.303946	-0.108006	-0.245036	-0.69798	-0.418594	-0.0263751	0.0629049	-0.425238	0.217845
ADD3	-1.05565	-0.741522	-0.595146	1.79097	1.99547	0.594566	1.4875	0.475287	0.0192494	-0.213804	-0.34574	-0.546072	0.80061	-0.0801359	-0.904974	-0.439277	-0.619422	-0.728381	-0.154515	2.59425	0.356243	0.597882	-0.153762	0.715738	-0.529609	-0.506913	-0.337577	0.727663	-0.794215	-0.166197	-0.649362	0.116834	-0.552931	-0.326117	-0.323866	-0.235648	-1.01683	-0.977258	2.50866	2.26704	0.912653	0.355786	-0.103747	-0.394245	-0.574183	-0.768944	-0.317824	0.424968	-0.123038
ADHFE1	0.0259028	-0.473096	-0.573411	0.136933	0.626344	-0.014274	-0.503678	-0.301655	-0.759436	-0.713297	0.749625	0.446571	2.21178	2.54467	0.321565	1.05749	2.44538	1.64396	0.140517	0.564711	0.448588	-0.652084	-0.591578	-0.500922	0.946207	0.423269	0.391141	-0.23373	-0.0650113	-0.795258	-0.853604	-0.788038	2.12015	1.29801	0.356466	-0.296936	1.05164	-0.253877	0.647447	-1.051	0.282843	0.047973	0.896406	1.00939	0.343579	0.497068	0.38635	0.246265	0.801804
ADI1	0.394977	0.181749	0.487669	0.233964	0.426485	-0.661196	-0.734684	-0.00501165	-0.309278	-0.66812	0.0947169	0.442098	-0.537054	-0.491012	1.22499	0.886665	-0.0892874	0.289583	0.220931	-0.913662	-0.666526	0.544691	-1.43807	-0.429931	1.17777	0.951893	1.16263	0.230164	1.01887	-0.14838	0.373067	-1.45361	0.166096	-0.0750504	-0.418841	-0.559108	0.00549383	-0.313864	0.236755	1.04397	-0.884382	-0.687828	-0.432867	-0.268528	0.946727	-0.26662	-0.252276	0.277523	1.29434
ADIPOR1	-0.231872	-0.0270906	0.260125	1.16622	0.859941	-0.0714108	-0.245489	0.702583	0.712233	0.547749	1.09627	0.698797	-0.410694	-0.324443	0.368835	0.600184	0.0208716	0.726387	0.169462	-0.835033	-0.223676	0.113407	-0.0512541	0.461314	0.41042	-0.0587877	0.308819	0.359513	0.249368	0.130685	-0.344509	-0.737068	-0.263344	0.189198	0.237946	-0.0341935	-0.0529048	-0.41103	0.502358	0.478458	-0.397792	0.137698	-0.247404	0.399573	0.468844	0.551615	-0.501261	-0.18852	0.170836
ADIPOR2	0.109947	0.12466	0.190301	0.210714	0.0286384	0.291407	-0.044411	0.377572	0.402715	0.270661	-0.149205	-0.171525	0.759156	1.00795	0.269474	0.212531	1.05658	0.774167	0.532156	-0.206541	-0.017705	-0.278461	0.785094	0.269701	0.554028	0.151533	0.197808	0.0305477	-0.292479	-0.292772	-0.338774	-0.861213	0.0569287	0.32258	0.76999	0.339711	-0.0282071	-0.477397	0.61923	-0.988499	-0.781397	-0.165806	-0.115784	-0.124748	-0.475589	0.372056	0.192584	-0.292468	0.575095
ADK	-0.461111	0.179112	-0.149071	-0.860046	-0.616047	-0.0681385	0.0572669	-0.0598783	-0.164124	-0.030396	-0.364172	-0.306442	-0.0443196	-0.000622172	-0.0745748	-0.756243	0.560883	1.278	1.20102	0.226953	0.461193	1.0091	-0.0723929	-0.229978	0.267968	0.11933	-0.0149223	-0.382517	-0.227919	0.305974	0.271	0.186854	0.0569659	-0.186845	-0.101144	0.301762	-0.260902	-0.150476	0.439635	0.373902	0.0940166	-0.00180335	0.151839	-0.869315	-0.168814	-0.720817	0.316008	0.595952	0.116767
ADM	-0.874803	-1.52534	-2.04486	-1.96267	-1.49251	-0.0137185	0.152846	0.814125	0.0642353	-0.0147207	-1.42206	-1.32481	0.209995	1.26808	-1.83709	-2.66947	-0.00298676	-0.353052	-1.09382	0.32817	0.109354	0.0317514	-1.20321	-1.00464	1.39308	1.73605	1.84994	-0.623414	-0.788683	1.13127	0.489762	0.112945	1.02224	-0.444148	0.89515	1.48725	1.70621	1.17959	1.38297	1.76197	2.7732	1.4487	-0.078767	0.30653	1.37374	1.79757	-1.16063	-1.40573	-1.05857
ADNP	0.619332	0.226239	0.3572	0.590471	0.226621	0.609474	0.513375	0.688262	0.337194	0.653687	0.229666	-0.0396939	-0.135231	0.0564333	-0.148798	-0.0566374	0.237989	-0.18054	-0.025054	0.0706392	0.4086	-0.0257865	-0.660746	-0.138074	0.0529083	0.215594	0.23852	0.225715	-0.275073	-0.337277	-0.343721	0.398486	-0.491817	0.0052941	0.203794	-0.285842	-0.0467355	-0.739742	0.340635	-0.050767	0.0967986	0.180886	-0.0468874	0.488178	-0.330378	0.554567	0.306465	-0.268075	0.020858
ADNP2	0.282368	0.553761	0.8338	0.08489	0.164532	0.582635	0.0814089	0.195232	-0.160909	0.186397	0.548672	0.393212	-0.0828193	-0.280276	1.11333	0.775964	0.411628	-0.0440531	0.325434	-0.00623435	-0.116637	0.380777	-0.130474	-0.286828	0.447614	0.0293762	0.0899573	-0.215215	-0.514822	-0.321852	-0.132295	-0.117477	-0.788354	-0.795891	0.750277	0.0986812	0.218847	-0.150268	0.495584	0.941168	0.126438	-0.0336858	-0.537669	-0.065749	-0.110637	0.401296	0.665753	0.370571	-0.439119
ADO	0.0127291	-0.701099	-0.729176	0.475315	0.709749	-0.227033	-0.124377	-0.120613	-0.142041	0.0198823	-0.0817228	-0.0346763	-0.24233	-0.310549	-0.574274	-0.779103	-0.0378671	-0.346727	0.0384018	0.0141857	0.141903	0.282646	-0.573152	-0.556408	-0.544922	-0.147465	-0.0701408	0.320158	0.339773	0.130511	-0.288054	0.324843	-0.179839	-0.599863	0.5344	-0.287974	-0.112632	-0.530815	0.654382	0.116027	0.327512	0.0463156	-0.20818	0.33157	-0.659281	-0.0680245	0.475215	0.233488	-0.458705
ADORA1	0.118042	0.210357	0.948377	-0.47191	-0.172026	-0.164795	-0.53763	0.0747733	0.292465	0.166761	0.250354	-0.0237856	0.454612	0.861059	-0.507638	-0.123984	0.0859312	0.0875931	-0.108797	-0.2132	0.496147	0.0590651	-0.155819	-0.453584	0.685232	-0.0684313	0.26189	-0.112611	-0.405692	-0.293305	-0.431235	-0.251775	0.0195385	-0.241387	-0.0636742	-0.579192	0.148717	0.62372	-0.195667	-0.189045	0.811407	1.02452	0.107118	-0.260017	0.30706	0.659928	-0.114221	0.206616	-0.146028
ADORA3	-0.685118	-0.818191	0.819094	-0.423831	1.41739	-0.23707	-0.557322	0.357909	0.847563	1.44952	0.00317364	-0.671718	0.000631871	0.277729	-0.165068	-0.647578	-1.43997	-1.25576	-1.15535	-0.922399	0.103066	0.96857	-0.122696	-0.558809	0.105466	0.640348	-0.318532	0.445514	-0.186496	1.25349	2.1101	1.6654	-0.110148	-0.264322	-0.366214	-0.424034	1.54895	1.64492	-0.441015	-0.212927	-0.509606	-0.586756	-0.676189	0.228443	0.855682	0.363467	-0.821837	0.301316	-0.605706
ADPGK	-0.428804	-0.179575	-0.264048	-0.410381	-0.529333	0.0390644	0.0837097	-0.0411812	0.215968	0.280292	-0.294372	-0.0769946	0.240374	-6.84e-05	-0.333076	-0.155041	-0.435469	-0.511202	-0.677663	0.191094	-0.393608	-0.303022	0.354975	0.0383237	-0.191903	-0.112769	-0.0447655	-0.00793936	0.121981	0.411987	0.334975	0.925463	0.127262	0.0452207	-0.590447	0.288764	0.138927	0.766639	-0.37725	-0.0425345	0.159867	0.0660522	-0.337828	-0.292026	0.0534885	-0.484539	-0.342543	0.576715	-0.312054
ADPRHL2	0.119271	-0.341249	-0.206311	0.389501	0.603249	-0.0703298	-0.0996909	0.0980213	-0.130375	0.111076	-0.225653	0.0962841	0.339138	-0.124135	-0.655238	-0.273389	0.00983827	0.316063	0.420103	-0.492983	-0.288443	0.0044888	0.033895	0.0311136	0.33431	0.0231904	0.359159	-0.142484	0.244012	0.0975165	0.215977	0.631217	-0.0895142	-0.578404	0.688067	0.238262	0.429816	-0.191242	-0.55187	-0.0987968	0.259182	-0.167737	-0.729721	-0.319676	0.070516	-0.152339	0.367397	0.228372	-0.178973
ADRA2A	0.0354422	-0.185426	-0.19074	0.166687	-0.0595404	0.059534	0.285139	0.054981	0.292291	0.00243661	0.210944	-0.56093	-0.150191	0.118536	-0.175695	-0.235108	0.106096	0.0223929	0.0143326	0.311367	0.0892359	0.0131827	-0.492998	0.0517534	-0.478941	-0.379558	-0.779154	0.184077	-0.0123198	-0.135159	-0.242345	-0.357871	-0.0346628	-0.289591	-0.099526	0.0165111	-0.181569	0.00252482	0.323265	-0.225007	-0.423022	-0.0930964	0.309984	-0.263574	0.160855	0.0996314	-0.191255	-0.467061	0.0696521
ADRA2B	-0.118073	-0.43094	-0.158512	-0.0780333	0.0892621	-0.526213	-0.281147	-0.122526	-0.628581	0.00819417	0.612258	1.1918	0.0314992	-0.0975857	0.186191	0.92249	-0.0938941	0.312898	0.183931	-0.423162	-0.0382924	-0.29737	0.24256	-0.274241	-0.0561118	-0.135724	0.0579943	-0.160545	0.216434	0.138569	0.128293	0.288594	0.725584	0.180844	0.437563	0.406035	0.00349225	0.197024	-0.0428673	0.796456	0.322865	-0.272153	0.0712467	0.216441	0.110423	0.264442	-0.0645284	-0.283414	0.150572
ADRB2	-0.271827	-0.243533	-0.353108	-0.761512	-0.103272	-0.117728	0.339014	-0.0349544	-0.104978	0.326138	-0.388347	0.178075	0.659345	0.519979	0.570692	-0.136715	0.00126773	0.394144	0.255199	0.798978	0.958026	0.977295	0.217289	-0.15853	-0.613105	-0.296651	-0.905804	0.584291	-0.491125	-0.0446154	0.287957	0.24757	0.0646964	-0.0994229	0.167674	-0.407427	-0.52839	-0.711922	-0.414621	-0.250885	-0.785267	-0.585767	1.1854	-0.623693	-0.264842	-0.267463	-0.306861	0.165921	-0.193457
ADRBK1	-0.479481	-0.60505	-0.104845	-0.391675	-0.0744764	-0.0641036	0.479744	0.907415	0.779221	0.758242	-0.553904	-0.213395	0.305427	0.0183858	-0.489896	0.119396	-0.170277	0.303404	-0.47944	1.66526	-0.146464	0.669214	-0.0461333	0.189648	0.0960836	0.374848	0.205269	0.417763	-0.543772	0.0812454	0.271229	-0.166035	-0.127114	0.0387684	-0.822318	-0.947789	-0.353629	0.230159	-0.310126	-0.0856872	-0.240805	-0.369471	-0.0705656	-0.0676716	-1.36254	-0.580016	-0.255134	-0.129453	-0.36646
ADRM1	-0.46624	-0.0461331	0.108138	0.447307	0.333783	0.473629	-0.121268	0.359146	0.697658	0.738028	-0.561923	-0.789086	0.390409	0.181404	0.108359	0.448617	-0.248313	-0.356444	-0.256381	-0.177373	0.346837	-0.0245595	0.472852	0.0257849	0.255466	-0.122176	-0.0358725	0.0647499	-0.509627	-0.0958482	0.830213	-0.178098	-0.347756	0.452299	-0.12519	-0.00664417	0.487873	0.873478	0.516347	0.702362	-0.191373	0.575806	0.0840957	1.19895	-0.204601	-0.158775	0.536105	0.266136	-0.282769
ADSL	0.156443	0.533879	-0.0436725	-0.226482	-0.280579	0.35583	0.105329	-0.0486057	-0.241042	0.0862002	0.47596	0.0627459	-0.037954	-0.355162	-0.0199956	0.39799	0.400518	0.201568	0.175345	-0.69751	-0.29926	-0.92612	0.0185251	-0.289515	0.232177	0.127872	0.291416	-0.739411	-0.218541	-0.15594	0.369008	0.51178	-0.165084	-0.414208	0.646319	1.2603	0.210279	-0.225818	0.969031	0.191248	-0.132767	-0.0285165	0.326388	0.565878	0.303019	-0.36834	0.530833	0.38964	0.00835487
ADSS	0.255046	0.869133	0.883923	0.745672	0.259805	0.474638	0.579385	-0.788174	-1.03969	-0.791714	0.967765	0.737018	-0.124834	-0.373914	0.720987	0.0385043	0.132614	0.52681	0.754846	-0.799959	0.102422	0.28241	0.447143	0.491246	-0.136164	-0.408953	-0.258372	0.245146	0.037251	0.279936	0.331184	-0.704665	-0.521797	0.213537	0.988705	0.167672	-0.16811	-0.497966	0.741717	0.0622677	-0.415809	0.47417	-0.158509	0.102219	-0.129423	0.614067	0.338262	-0.312603	0.457382
AEBP1	0.668057	-1.63743	-0.665833	-0.170664	-0.191184	1.07132	0.399678	-0.485524	0.951062	1.21007	0.747286	-0.166085	-0.577389	-0.36864	0.765996	0.717913	0.923376	-0.377122	-0.657416	-1.01828	-1.12934	-0.87017	0.442635	-0.0672039	-1.24379	-0.522612	-0.943189	0.249612	-0.634032	0.818071	-0.10294	0.041582	0.434481	0.361968	0.422029	0.31473	1.22934	0.372423	-0.477722	-0.902204	-1.77665	-0.884444	-0.358606	-0.987505	1.14745	1.21894	0.336435	-0.284866	0.979652
AEBP2	0.295982	-0.178245	-0.0433592	0.513641	0.34336	-0.0639712	0.00979215	0.169761	-0.000479922	-0.00820909	0.775472	0.943326	-0.101913	0.0288342	-0.0806241	0.182187	-0.20499	-0.192448	-0.254741	0.163041	-0.18352	-0.174532	0.162745	-0.32724	-0.209083	-0.432503	0.0015621	-0.170418	-0.140979	0.105219	-0.323308	-0.349862	-0.146594	-0.252401	1.17467	0.191924	-0.385471	-0.489911	0.732984	-0.0500488	0.698692	0.0986576	0.265068	0.748127	-0.261311	0.0247389	-0.325192	-0.51183	0.405383
AEN	-0.186073	0.147198	-0.18615	0.431222	0.0562295	0.113023	-0.229291	0.380302	0.475227	0.628454	-0.386313	-0.304473	-0.15984	-0.282084	0.678832	0.254839	-0.0369968	-0.0990045	-0.221796	-0.540303	-0.541509	-0.074768	-0.272123	-0.0448512	-0.483965	-0.422885	-0.394245	-0.163534	-0.00218828	-0.139429	-0.250201	-0.0422148	0.296641	0.363312	0.437151	0.492761	0.222018	0.0360311	-0.0272075	0.27378	0.00428662	-0.0156345	-0.0534718	0.445393	-0.0898297	-0.120501	0.21386	0.0796289	0.0653455
AES	0.0328064	0.0780604	-0.0568128	0.0629144	-0.0490202	0.040463	-0.165536	-0.222907	0.196018	-0.416069	-0.790793	-0.446473	-0.0847889	-0.42473	-0.550726	-0.672302	-0.277049	-0.605334	-0.419203	0.7623	-0.0341909	0.0449856	-0.0196224	-0.0460869	0.676331	0.485883	0.728329	0.135837	-0.0701355	-0.472394	-0.531755	-0.580094	-0.312254	0.206848	-0.701359	0.0290455	-0.808976	-0.34843	-0.52242	0.352222	0.66572	0.451935	-0.280275	-0.088812	0.421705	0.242754	-0.122743	-1.12708	0.460858
AFAP1	1.21333	-0.313983	0.478224	-1.27133	-0.833591	-0.0259129	-0.124251	0.130232	0.502596	0.197613	-0.434583	-0.366263	-0.141986	-0.136272	0.825437	0.352203	0.541406	0.0551019	-0.418698	0.429143	0.0670106	0.241668	-0.161639	-0.460852	-0.969571	-0.662631	-1.38459	-0.0904249	-0.97514	-0.229676	1.57436	0.193471	-0.0515866	-0.052361	-0.471305	-1.0022	0.433189	0.486559	-1.2246	-0.381342	0.378156	0.626028	-0.286861	-0.323424	-0.729122	-0.245735	0.0451197	-0.13628	0.365109
AFAP1L1	0.550738	0.161063	1.03818	-0.250699	-0.378139	-0.0194667	-0.143684	-0.0276539	-0.055832	0.129671	-0.968214	-0.901192	-0.311739	0.465494	1.03952	1.12896	2.11792	0.647528	0.747522	-0.334963	0.211857	-0.397892	-0.50563	-0.0510201	0.0667578	-0.000922354	0.21405	-0.137223	-0.20633	-0.11219	-0.352479	-0.913538	0.345148	0.45489	0.0323321	0.765005	0.680572	0.489872	-0.201078	-0.219128	-0.887043	-0.153452	0.33682	-0.285809	0.0789396	0.651111	0.486819	0.232632	-0.28947
AFAP1L2	0.616945	-0.297814	1.34413	0.564669	-0.0154917	-0.479157	-0.24916	0.00156384	-0.219564	-0.377916	-1.01365	-1.13314	-0.630548	-0.701172	-1.65599	-1.63119	1.98967	-1.2842	-0.92925	-0.189802	-0.92955	-0.349746	1.30298	1.32714	1.17187	0.801964	1.0261	1.21598	1.34795	0.272406	-0.208491	0.237727	0.833912	0.846943	-1.74981	-0.481244	1.02896	1.5665	-0.605604	-1.1322	-1.904	-0.622865	0.185497	1.4006	0.848386	1.00086	0.481319	1.42853	2.4763
AFF1	-0.233317	-0.5186	-0.283013	0.477288	0.101972	0.278612	0.304701	0.151055	0.205961	0.282628	0.269284	0.0913193	0.24881	0.785618	0.584446	-0.229592	0.225196	0.155018	0.0653876	0.580302	0.162116	-0.0202307	0.118641	0.0642313	0.0232895	-0.15683	-0.0820834	0.257614	-0.302823	0.113956	-0.25537	-0.568768	-0.0414841	0.0011703	0.189382	-0.631263	0.0078191	-0.000597466	0.157875	-0.177469	-0.381471	-0.087517	0.349451	-0.667146	-0.766005	0.235109	-0.151941	-0.555355	-0.106707
AFF3	-0.340867	0.214606	-0.786419	0.442751	0.33775	-0.361437	0.443062	0.481524	-0.30954	0.228556	0.429598	0.296271	0.931069	1.16129	-0.149469	1.72801	1.7785	-1.07671	-1.42395	0.678909	-0.542931	-0.111743	0.350131	0.468578	1.68408	2.01127	1.65498	0.391807	0.26699	-1.21123	-1.69824	2.0889	1.0239	1.04676	-0.135367	-0.543318	0.0519549	-0.482249	-0.256841	-0.628171	2.84006	1.76504	-0.480734	-0.824858	-0.614174	0.968015	0.392773	-1.58382	-0.456894
AFF4	0.607393	-0.367688	-0.269401	1.01504	0.253846	-0.376726	0.0392904	0.3515	0.506038	0.242913	0.785174	0.435172	-0.0157775	0.309268	0.684632	0.463438	0.808632	0.556524	0.399035	0.0039317	0.0619201	0.216773	0.445805	0.207893	-0.366288	0.181403	-0.0923935	0.203129	-0.206502	0.0271281	-0.436279	-0.945796	-0.377898	0.434958	-0.263792	-0.668711	-0.264426	-0.821224	0.18463	-0.0942082	-0.470349	0.018899	-0.191217	-0.233186	-0.587484	0.270795	0.106951	-0.240409	0.504385
AFG3L2	0.743882	0.195061	0.412396	0.507658	-0.0457662	0.809262	0.404466	-0.21469	-0.158936	0.0783549	0.43774	0.201214	0.380976	-0.181152	0.142715	0.625739	1.38355	0.711483	0.770518	-0.272903	0.445457	0.0632467	1.00869	0.761156	-0.39902	-0.552503	-0.655149	-0.290104	-0.316586	-0.583846	-0.543951	-1.05876	-0.337065	-0.348053	0.410854	-0.330669	0.164224	-0.485986	0.879703	1.30747	-0.607693	-0.531763	-0.198438	-0.559517	-0.3148	-0.00624728	0.474745	0.442067	-0.652578
AFMID	0.026045	-0.124928	-0.0615403	-0.228322	-0.224445	0.394169	0.678697	0.312362	-0.00873669	-0.0224417	0.538095	1.7592	0.280734	-0.367232	-0.517319	-0.165599	-0.113662	0.12216	0.120514	-0.752223	-0.0251959	0.527221	-0.160137	0.725387	-0.192518	0.211195	-0.0423253	-0.032469	0.537589	-0.742452	-0.226956	0.0361217	0.034968	0.596798	0.126917	0.156484	-0.208135	-0.410531	0.0916748	0.0954159	-0.844553	-0.187905	0.383286	-0.203108	0.598603	0.4293	0.161442	0.190883	0.132283
AFTPH	-0.0489483	-0.604356	-0.667183	0.153738	0.333443	-0.679513	0.230063	0.259115	0.0717479	-0.243873	-0.0241499	0.00699776	-0.773825	-0.895699	-0.508949	-0.0866696	0.0145661	0.245504	0.232889	0.378521	-0.18651	0.455606	-0.174394	0.494175	-0.363281	0.090996	-0.105653	0.510011	0.0390382	-0.601253	-0.239235	-0.419631	0.0673562	0.441195	-0.0671645	-0.784031	-0.275703	-0.618426	-0.127911	-0.411308	0.0806428	0.113912	-0.819634	0.648521	-0.306253	3.76e-05	-0.289465	-0.227262	0.329729
AGA	-0.103122	-0.77798	-1.05664	-0.203158	-0.454456	-0.771522	-0.503757	-0.0488791	0.284483	0.369737	0.133684	0.347684	-0.441818	-0.671378	0.412426	0.276111	-0.675489	-0.0234754	0.397397	0.1041	0.288893	0.379049	1.30545	0.507768	-1.13966	-0.72773	-0.763852	0.364845	0.745216	0.0753874	-0.306023	0.0132516	0.282734	-0.254845	0.313874	-0.0338572	0.789307	-0.0824579	0.166474	0.527586	0.234341	0.121566	-0.627808	0.208573	0.455073	0.221551	-0.401626	-0.167406	-0.391521
AGAP3	-0.053303	0.173008	-0.195147	1.28535	0.862692	0.387853	0.31654	0.417896	0.829613	0.837944	-0.211317	-0.532175	-0.502651	-0.234403	0.578465	0.472998	-0.538617	-0.0558036	-0.636404	-0.939741	0.0413745	-0.359647	0.280551	0.26857	1.28562	0.883333	1.32261	0.0714416	-0.226231	-0.102768	0.900256	0.00834652	0.376416	0.782652	0.636787	0.432994	0.359098	1.08514	-0.178014	0.589031	-0.180012	0.469095	-0.485442	0.0812038	-0.202406	-0.136318	-0.34617	0.230125	0.537988
AGAP8	-0.451965	-0.314913	-0.28024	-0.296376	-0.549243	-0.411045	-0.0604891	-0.207292	-0.233381	-0.509199	-0.259991	-0.514305	-0.547918	0.211912	-0.152009	-0.233484	0.216792	-0.405881	0.0590607	1.27842	-0.0617499	0.22362	-0.185899	-0.339766	-0.420214	-0.433386	-0.22548	-0.160121	0.158605	0.0124253	-0.436949	-0.0103952	-0.0264868	-0.379734	-0.347807	0.0173406	-1.10877	-0.17737	-0.395651	0.421336	0.365055	0.0372508	-0.935393	-0.266393	-0.0318801	-0.397508	0.161768	-0.18324	-0.59942
AGBL5	0.714409	0.587125	0.475389	0.419308	-0.116332	-0.159172	-0.554776	0.693112	0.807066	1.13069	-0.31758	-0.855658	-0.729239	-0.303952	0.810837	1.31033	0.539693	1.04306	0.445899	-0.484932	-0.0511406	-0.29672	0.382415	0.0786898	1.49325	0.734023	0.669482	-0.045098	0.232991	0.0486781	-0.206216	0.206635	-0.0543535	-0.185844	0.576362	1.14486	0.934714	-0.118636	0.00230672	-0.125103	0.648491	0.752253	-0.295512	-0.238099	0.664424	0.461005	-0.289532	-0.285091	0.213739
AGFG1	0.198238	-0.638714	-0.273684	0.465906	0.45751	-0.771469	-0.247456	0.48253	0.178945	0.148034	-0.00234864	-0.0742479	-0.586656	-0.637839	-0.324158	0.697184	-0.184683	0.163747	0.53775	0.376333	-0.0483711	-0.00514108	-0.252093	0.177279	-0.514141	-0.132508	0.144975	0.739461	0.502204	0.0263582	-0.879319	-0.758618	0.0098688	-0.0394034	-0.576668	-0.672685	0.44609	-0.202236	-0.636742	0.376591	-0.238162	0.0884457	-0.132536	0.752774	0.0454983	0.572933	-0.541485	-0.420695	-0.225549
AGGF1	0.674335	0.155381	0.148279	0.440861	0.0390679	0.0477036	0.147777	0.178593	0.00155772	-0.0305119	0.100413	0.521081	-0.167355	0.099391	0.524936	0.176145	0.139804	0.0204245	0.84798	0.514584	0.389844	0.55873	0.272033	0.230463	-0.313607	-0.103807	-0.195658	0.11592	0.266481	0.387451	-0.405052	-0.878077	0.24039	0.408424	-0.0837063	-0.444738	-0.435273	-0.447867	0.306458	-0.0951152	-0.552114	-0.0704711	0.24384	-0.317322	-0.848941	-0.118605	0.160371	-0.570473	-0.0310133
AGK	-0.219785	-0.189935	-0.194977	0.554984	0.44243	0.315522	0.0871091	0.50563	0.372731	0.225362	0.0962454	0.186891	0.149086	0.186263	-0.20319	0.0574658	0.0677778	0.0122199	0.222016	-0.283752	-0.137735	-0.0672511	-0.0305991	0.0905337	0.0652238	-0.217208	0.0986103	0.13704	0.145549	-0.175491	-0.0758214	-0.0815009	0.481671	0.725192	0.363981	0.123049	0.583542	0.412934	-0.354207	-0.483952	-0.0840928	-0.0150411	-0.405921	0.137731	-0.401238	0.456435	-0.30998	0.295863	-0.0163844
AGL	0.703776	-0.512975	-0.61735	0.21654	-0.712611	-0.813067	0.0576174	-0.00025216	-0.0428819	-0.473331	0.053813	-0.372612	0.0924332	-0.123447	-0.6604	0.437316	0.410675	0.101295	0.385197	0.35769	1.69683	-0.236706	0.0476771	-0.294504	-0.193616	0.0794396	-0.0360195	0.917811	1.07093	-0.498724	0.0098399	0.28388	0.22457	-0.0844856	-0.946361	-0.937564	0.542978	-1.33573	0.0454078	0.159612	0.670005	-0.238339	1.69844	-0.641898	0.062435	-0.178159	0.0226855	-0.553616	-0.154308
AGPAT1	0.520844	0.545303	1.0539	0.633391	0.219849	0.333181	-0.225847	-0.0128183	0.539448	0.473192	0.455602	-0.146158	-0.023561	0.101557	0.618073	0.147866	0.800733	0.792902	0.0765753	-0.409436	0.297305	-0.20923	0.291681	0.287081	-0.199411	-0.308916	-0.209671	-0.0542397	0.321567	-0.0800788	-0.325124	-0.350288	0.229051	0.819293	0.48594	0.474694	0.981323	0.122386	-0.700566	-0.146388	-0.03754	0.077535	-0.693343	0.0506021	0.387898	0.187525	-0.21993	-0.158521	0.467704
AGPAT2	0.319736	0.0699949	0.191466	0.461323	0.252732	0.638119	0.117917	-0.729472	-0.569555	-0.838894	-0.163457	-0.0236314	-0.05316	1.90006	0.0837234	0.51884	-1.09503	-0.488408	-0.472389	0.0637562	0.284082	0.27509	0.0136147	0.186416	0.626072	0.273687	0.609191	0.519632	-0.0148906	0.0481141	-0.098192	-1.0658	-0.5229	-0.228175	-1.03164	-0.849609	-0.578576	-0.593892	1.16244	0.886736	1.12532	0.953437	0.302828	0.916712	-0.359497	-0.753106	0.344413	0.392405	0.708304
AGPAT5	0.523573	1.0914	0.768806	0.700457	0.311222	0.757658	0.235132	0.199048	-0.0893706	0.0780797	1.1973	0.620009	-0.0651702	-0.350909	0.898335	0.693048	0.512178	-0.00861428	-0.00119639	-0.046044	0.546652	0.146544	0.136097	-0.0194885	0.0701621	-0.0913508	-0.212036	-0.262344	-0.297503	0.0724872	-0.0741649	-0.367458	0.22258	0.79002	0.036323	-0.0632433	0.115784	0.471204	0.0833204	-1.17268	-0.0189313	0.334387	0.0575663	0.297742	-0.511342	-0.0656557	-0.0220317	-0.454791	0.188503
AGPAT6	0.350965	-0.114455	0.291286	1.03665	0.665761	0.219214	-0.0740028	0.00790258	-0.10723	0.181179	0.34089	0.116597	0.24915	0.101104	0.967326	0.470685	0.181735	0.250777	-0.105303	-0.254556	-0.0131517	-0.177294	0.163452	0.0875928	0.437595	0.204018	0.367338	-0.363039	-0.160718	-0.116238	-0.150079	-0.266693	-0.102642	-0.0481445	-0.311715	-0.132234	0.0932846	-0.117396	0.162809	0.853636	0.498228	0.502299	-0.403958	0.076445	0.0312234	0.0101945	0.134567	0.214334	-0.199971
AGPAT9	-1.02334	-0.56971	-0.729891	-0.473276	-0.634528	0.656668	0.517073	0.590068	0.586808	0.572341	1.58261	-0.485342	-0.0727783	0.985007	-0.115475	-1.12657	-0.540541	0.602675	0.816887	0.693238	0.634852	0.1536	0.4465	0.280985	-1.10289	-1.08576	-1.00832	-0.0728607	0.0787875	0.944701	-0.354483	-0.393899	-0.118607	-0.601939	-0.933588	-0.580089	-0.193981	0.706664	-0.721796	0.499628	-1.13115	-1.12181	0.676248	1.31095	-0.38635	-0.599858	-0.183823	1.18647	-0.578302
AGPS	-0.191919	-0.137101	-0.043739	-0.373071	-0.511618	0.173153	0.444761	-0.482649	-0.368256	-0.128108	0.0219484	-0.511602	-0.0709551	0.174913	-0.164569	-0.557575	0.577287	0.804862	-0.218847	-0.502529	-0.38087	-0.370397	0.183243	0.205385	0.551878	0.253681	0.500948	-0.439322	-0.778022	0.233905	-0.100964	-0.336753	-0.170476	-0.219469	1.06929	-0.037445	0.315905	0.23967	0.808	0.825891	-0.160147	-0.307342	0.465006	0.208669	-0.143451	0.481311	0.840889	0.506086	0.0420325
AGRN	0.447421	-0.351111	0.580308	-0.0406107	0.2168	-0.452984	-0.619844	-0.573011	0.359811	-0.35111	-0.503973	-0.211173	-0.291491	-0.0628927	0.378752	1.25127	-0.164882	0.561985	0.0145185	-0.869311	-0.230443	-0.493971	-0.0234547	-0.93165	-0.125756	-0.0640094	-0.0812853	-0.265181	-0.786727	-0.829017	0.36971	0.377606	0.231062	1.0482	-0.204289	0.154317	0.684488	0.892402	-0.674968	0.587032	0.0236887	0.296286	-0.640442	-0.445517	-0.0143613	0.685533	-0.277822	0.185951	0.263105
AGTPBP1	0.270975	0.105324	0.0572341	0.427071	0.412736	-0.508298	0.109595	0.4387	0.00602165	-0.128883	-0.00288117	-0.116405	-0.61282	-0.451686	0.480277	0.156032	-0.259325	-0.114645	-0.0425618	-0.0540231	0.0645784	0.500571	-0.211363	0.630934	0.0978918	-0.0603584	0.136722	0.378991	0.382668	-0.141308	-0.0802484	-0.468505	-0.17429	-0.0416729	0.23725	-0.260999	-0.607442	-0.568895	0.672703	0.439101	0.417077	-0.0504619	-0.00560951	0.161171	-0.63233	-0.064064	0.426188	-0.0936601	-0.367861
AGTRAP	0.00248086	-0.160402	-0.246116	1.24282	1.38915	0.146883	-0.169534	-0.747921	-0.439238	-0.459216	0.508781	0.323818	0.309012	-0.417936	-0.33531	-0.356888	-0.231517	0.424498	-0.0480193	-0.495488	0.466476	1.03457	-0.11084	-0.071416	-0.19828	-0.41169	-0.335958	-0.00471575	-0.175169	0.150512	0.143763	-0.112863	0.636036	0.714327	0.12702	0.552185	0.660285	0.52981	-0.427478	0.183254	-0.264111	-0.0762402	-0.346906	-0.147585	0.491982	0.192935	-0.222626	0.138982	-0.321608
AGXT2L2	0.11884	-0.372279	-0.447667	-0.183907	-0.210205	-0.373764	-0.0494802	-0.213444	-0.242963	-0.124613	0.137722	0.349992	0.531853	0.538276	-0.109254	-0.128532	0.249671	-0.027599	-0.350514	0.648278	-0.272635	-0.314126	0.403011	0.3751	-0.490517	-0.378646	-0.345888	-0.0701169	0.108029	0.0625209	-0.174611	0.0302987	0.278681	0.656333	-0.202279	0.0214323	-0.221465	-0.026194	-0.479753	-0.750912	-0.798525	-0.490631	0.366116	-0.409895	-0.102966	-0.168474	-0.0911231	0.121072	0.0809149
AHCTF1	0.158811	0.298461	0.441669	0.639821	0.0867945	-0.138825	-0.189195	-0.453811	-0.428047	-0.305121	0.569858	0.491161	-0.210341	-0.233	-0.0712989	0.323408	0.261914	0.553923	0.43643	0.485183	0.427473	-0.0384616	0.024632	-0.31467	-0.590136	-0.812472	-0.835741	0.20891	0.21535	-0.146441	-0.259034	0.566883	-0.228774	-0.420479	0.0418637	-0.424936	-0.366936	-0.239407	0.762634	0.559917	0.248088	-0.201118	0.0100704	0.11614	0.101722	0.79306	-0.779406	-0.809241	-0.18126
AHCY	0.49756	0.526137	0.226943	0.138933	-0.387603	0.533957	0.242738	0.463312	0.510229	0.490677	0.341122	0.36989	-0.330424	-0.351229	0.685211	0.78612	-0.195023	0.0556273	-0.0337846	-0.850689	1.01788	0.172386	-0.10745	-0.412558	-0.140825	-0.376263	-0.342194	-0.733551	0.02345	-0.0911025	0.395368	-0.0838016	-0.257757	0.192532	0.365486	0.951494	0.0774509	-0.452459	1.12548	0.290976	0.0315655	-0.292448	0.0550818	0.430787	0.270188	-0.0375615	0.462248	-0.0332354	-0.00929843
AHCYL1	0.432843	-0.341878	0.00447606	1.04755	0.211765	0.129552	-0.0238118	0.0400207	0.278323	0.203125	-0.143245	-0.5316	0.347661	0.582164	0.0531637	-0.306908	0.346045	0.201856	-0.0823816	0.103984	0.0670283	0.0766128	0.283887	-0.32471	0.171653	0.0305807	0.000109449	0.567041	0.422095	0.418356	0.0857473	-0.00199529	-0.386232	-0.656804	-0.0290186	-0.0446334	0.453433	0.0533066	0.0731224	0.233981	-0.792421	-0.24173	-0.0775936	-0.665571	-0.911237	-0.0445342	-0.246468	-0.372489	-0.215991
AHCYL2	0.415568	-0.794637	-0.512197	0.448858	-0.0713777	0.392293	-0.0234488	0.926838	0.862442	1.0254	0.535606	-0.313201	2.7111	1.95351	-0.0266322	1.14107	0.498935	0.736268	0.150843	-0.1453	-0.141313	-0.388119	0.293597	0.512768	-0.060691	-0.269171	0.0816176	0.13705	0.552947	-0.753649	-0.30312	-0.703147	1.98633	3.6806	-0.454988	-0.722463	0.878622	-0.484779	-0.337304	-0.454276	-0.670064	-0.293115	-0.65441	-0.495638	0.297125	0.983315	-0.39297	-0.538519	1.12953
AHI1	-0.50402	-0.27448	0.229993	0.0343209	-0.243202	-0.219626	-0.428988	-0.773842	-0.470737	-0.363851	0.655341	0.192365	-0.397075	-0.450792	1.2274	0.604953	-0.140876	-0.298701	-0.593024	0.18216	-0.000276466	0.135003	0.245467	-0.137337	-0.00636458	-0.301025	0.0843051	-0.0357484	0.365873	0.521487	0.860925	0.805341	0.237369	-0.308715	0.152631	0.833489	-0.426946	0.940224	0.342994	-0.35697	0.209364	0.0967257	-0.709338	0.233606	0.837722	0.933357	-0.561833	-0.507846	-0.0788633
AHNAK	-1.40738	-1.89879	-1.73842	-0.589864	-0.892616	0.0655254	0.245513	-0.865526	0.225814	0.00444554	-0.00107855	-0.420692	-1.43784	0.83241	-1.01168	-2.04288	-0.401714	1.03629	0.304846	0.999218	0.888884	0.249476	0.0792714	-1.50866	-0.250256	0.255264	-0.313747	0.654358	-0.956503	-0.0074712	0.225176	-1.20477	-0.0722449	0.361764	-1.23561	-2.09795	0.829433	0.262086	-1.97237	-0.218143	-0.987099	-0.722864	0.475619	-0.882563	-2.02226	-1.41304	-0.766161	-0.210193	-1.10648
AHR	0.071214	1.18197	1.91168	-0.501917	-0.593808	-0.0158413	0.210084	-0.136502	-0.132336	0.0129329	0.656354	0.493144	0.199654	0.615097	-0.252863	-0.178417	-0.374726	-0.394194	-0.250764	-0.202922	0.519363	0.343368	0.603275	0.68116	-0.00720076	0.0755102	-0.115907	-0.262068	-0.401764	0.101477	0.174924	-0.267722	-0.154945	0.0922541	0.865939	0.140778	0.864203	1.06783	-0.295655	-0.348218	-1.14661	-0.562569	-0.332271	0.20339	1.09584	1.57029	0.830482	0.144808	0.807421
AHSA1	0.10239	0.430007	0.259954	-0.531719	-0.496865	0.487467	0.298644	0.237552	0.17814	0.114289	0.502125	0.356282	0.600411	0.5726	0.309115	-0.0730668	-0.148099	-0.195954	0.485255	-0.415912	-0.180996	-0.418988	-0.348448	-0.493435	-0.0138213	0.354507	0.429178	-0.691811	-0.823772	-0.811715	-0.578478	-0.406742	-0.409638	-0.50936	0.794473	0.264399	0.078117	0.0776944	0.302081	0.00292178	-0.113514	0.314846	0.0387427	0.690175	-0.0497801	-0.53892	0.657923	0.489919	-0.732409
AHSA2	0.0333111	-0.622426	-0.339089	-0.777452	-0.739803	-0.438985	0.0829066	-0.202892	-0.471839	-0.291144	-0.443222	-0.619238	-0.492511	-0.471037	-0.191685	0.0102577	0.0156151	-0.274986	-0.31451	1.75913	-0.292997	-0.091873	0.490942	0.0668083	-0.166748	-0.126917	0.0671322	-0.446529	-0.0225448	-0.0590865	0.175918	0.256359	0.253226	0.175064	-0.151073	-0.0623401	-0.683552	0.382317	-0.124665	-0.303555	0.544772	-0.25149	-0.730253	-0.0641956	0.155058	-0.147671	-0.440794	-0.194012	0.351679
AIDA	-0.426389	-0.766883	-0.491983	-0.0642724	0.116041	0.129336	0.123558	-0.640534	-0.582159	-0.552247	0.690506	0.280956	-0.31951	-0.0563655	0.2519	-0.0537578	-0.028666	0.902196	0.291882	-0.0399991	0.183596	0.297409	-0.300218	-0.27781	0.67569	0.482369	0.518688	0.189526	-0.172658	-0.177423	-0.0455971	0.459446	0.173243	0.0305881	-0.0254781	-0.460455	0.162234	-0.0917432	0.0597375	-0.0586763	0.10759	-0.0274212	0.0806849	0.218	-0.329876	0.16389	-0.0834064	-0.170094	0.219593
AIF1	-1.45875	-0.598885	-0.822789	-1.39295	0.1027	-0.200058	0.571449	0.671571	0.703301	0.157958	-1.65386	-1.18081	0.287866	0.215272	-1.73354	-1.88968	-0.691108	-0.702849	-0.699142	0.656001	-0.29685	0.58711	0.145402	0.50296	-1.18577	-0.182264	-1.60759	1.49056	0.777714	1.56043	0.590847	0.747589	0.641374	0.523984	-1.66742	-1.15417	-0.54355	0.980929	-0.909675	-0.0674699	-2.01013	-1.89512	0.206076	-0.906666	-0.48831	-0.5861	0.00125259	1.25566	-1.21249
AIF1L	2.12459	1.80084	2.07264	0.822434	0.873874	0.832707	-0.223727	-0.828175	-1.43151	-1.31739	0.774283	0.398798	1.85355	2.14609	0.51363	1.59542	0.36782	0.921561	0.616032	-0.769791	-0.614265	-1.29618	0.746593	1.87475	0.91024	0.54215	0.77244	-0.661555	-1.44554	-1.19473	0.824905	-1.38371	0.783718	1.10342	-0.174303	0.00375363	0.92506	0.281074	0.623221	0.563492	-2.01287	-0.221951	-0.47448	-0.799223	0.750669	0.926441	1.20854	-0.591232	2.90262
AIFM1	0.351043	0.117053	0.595544	0.190895	0.559046	0.0572483	-0.0356273	0.520637	0.204462	0.34042	-0.175606	0.115681	0.584348	0.823853	0.866138	0.253286	0.304574	0.33429	0.398038	-0.532255	-0.142432	0.252601	0.141892	-0.34453	-0.220258	-0.273622	-0.185364	-0.194158	-0.20844	0.117172	0.275798	-0.1351	-0.0611914	-0.341058	-0.215604	-0.455692	-0.245098	-0.0934293	-0.182487	0.465461	-0.295847	-0.409261	-0.229952	-0.17846	-0.370322	0.0665214	0.659571	0.395446	0.168471
AIG1	-0.476811	-0.312547	-0.0978784	0.307904	0.00205456	-1.21774	-0.671273	-0.203541	0.0076338	-0.072866	-0.74005	-1.20899	-0.364559	0.291902	-1.52716	-1.77946	0.20901	-0.0767782	-0.453092	0.181664	0.156161	0.196238	-0.403717	-0.119849	-0.00415303	-0.0372404	-0.216475	0.118492	0.204391	0.0411296	-0.44391	0.46056	0.682989	0.666934	-0.373469	0.354702	-0.0121394	0.46221	-0.0890321	-0.675673	-0.0465078	0.149878	0.52886	-1.29005	0.847786	0.39412	-0.590244	-0.479142	0.0960198
AIM2	-1.54553	-1.25882	-1.35935	-1.11353	0.991819	0.75949	1.67247	0.674784	0.832808	-0.296556	-0.957732	0.0711795	0.378162	0.636306	-1.5026	-1.33087	-1.53486	-1.10079	-1.7416	1.77514	-1.061	2.51121	1.7369	2.58394	-1.54259	-0.502656	-1.50424	0.973419	-0.151595	0.806249	2.02251	0.871338	2.30095	2.36606	-0.574084	-1.10553	1.68644	2.44642	-0.420509	-0.962324	-1.67047	-1.45849	0.0252485	2.38534	-0.184312	0.248521	1.52232	0.162883	-0.91688
AIMP2	0.690975	0.669341	0.57094	0.1088	-0.0372465	0.950349	0.441533	-0.0892872	-0.244025	0.324969	-0.674297	-0.370083	0.199949	-0.135498	-0.735721	-0.624384	0.359606	0.264049	0.142197	-0.619109	0.519947	0.0698979	0.61719	0.284149	0.886275	0.691632	0.699636	-0.719646	-0.240937	0.00355235	0.108485	0.307322	-0.699755	-0.665982	0.317944	0.201611	0.293956	0.227255	1.01108	0.695139	-0.319316	-0.0240123	0.229749	0.170111	-0.0476489	0.121884	0.613983	0.406826	0.10924
AIP	-0.309456	-0.0296271	-0.506333	-0.396709	-0.733725	-0.113847	-0.18657	0.913956	1.00051	0.50518	0.364138	0.0915421	0.316944	-0.193983	-0.4456	-0.443076	0.0642432	1.06179	-0.38384	0.387301	-0.149186	-0.079845	-0.464456	-0.374384	0.162802	-0.0759391	-0.145001	-0.10588	0.344971	-0.436309	0.113234	0.63521	0.23893	0.0235471	-0.422445	0.575624	-0.183012	-0.401325	-0.751392	-0.772678	0.693946	0.656496	0.267282	0.509576	-0.295043	-0.899976	-0.0442426	-0.17545	0.646218
AIRE	-0.117404	-0.682725	-0.395155	-0.0336192	0.253946	-0.531756	-0.00745783	0.27524	0.277347	0.055878	-0.701649	-0.111871	-0.776361	0.194294	-0.0127982	0.795332	0.245724	-0.212256	-0.119827	0.923289	-0.25572	0.198186	-0.417681	-0.0289893	-0.0905474	0.111907	-0.0550488	-0.482355	-0.339199	1.03477	-0.75542	-0.422083	0.550138	-0.378125	-0.633608	-0.0243083	-0.626852	-0.315015	-0.871901	0.962503	1.13575	-0.439446	-0.40065	0.205411	-0.04954	-0.600418	-0.074715	-0.207956	-0.623411
AK1	0.139598	-0.0236748	0.0900984	-0.272762	-0.220597	-0.0201337	-0.17211	-0.0619491	0.0432844	0.124369	-0.231545	-0.417078	0.135134	0.37703	-0.463152	-0.423643	0.0446466	-0.2724	-0.265354	0.214141	1.91677	0.489097	0.830516	0.772367	1.27392	1.07594	1.92031	-0.000896423	-0.115909	-0.297522	0.297905	0.186404	-0.176002	-0.120585	0.118518	0.213877	-0.333568	0.149619	-0.149758	0.239533	0.27992	0.0814591	2.75715	-0.377294	-0.499234	-0.0530088	1.46347	0.413789	0.590382
AK2	0.413108	0.63031	0.27918	0.400465	0.52618	0.568066	0.309917	-0.66939	-0.911477	-0.735527	-0.100012	-0.184268	0.691054	0.521656	-0.799974	-0.792423	-0.130976	0.109468	-0.154644	-0.874852	0.494364	0.289407	0.438097	0.227116	0.557343	0.296477	0.479092	-0.521536	0.278192	-0.0364962	-0.176799	0.232469	0.0539542	-0.634925	0.826295	0.713909	0.438528	-0.2601	0.59851	0.626567	-0.137502	-0.372659	0.236045	-0.130159	0.259292	-0.080685	0.191522	0.270975	-0.0159828
AK2P2	-0.165779	-0.337151	-0.0958133	0.296176	0.332227	-0.406264	-0.405052	-0.0937199	-0.329364	0.0172614	-0.230031	-0.0415145	-0.285778	-0.126326	-0.174445	0.633227	-0.133196	-0.102932	0.474441	0.467025	-0.355824	-0.450688	-0.182201	-0.345531	-0.0106513	0.0358163	0.2106	0.0195867	-0.0652668	0.748233	-0.214747	-0.53685	0.264687	-0.477803	0.0897012	-0.0662406	-0.238735	-0.197521	-0.430127	0.0574031	0.64704	-0.0684857	-0.00166032	0.0334642	-0.103988	-0.629059	-0.214797	0.0896279	-0.208307
AK3	-0.28141	0.479016	0.197317	0.243469	-0.199751	-0.393051	-0.141499	0.972054	0.756089	0.88117	0.39537	0.229655	0.0607217	0.548767	0.0456244	0.919171	0.0129797	0.153357	0.115699	0.548864	0.703105	0.194595	-0.544743	-0.398858	-0.473266	-0.59463	-0.800735	-0.379726	-0.293134	-0.538508	-0.57269	-0.166662	-0.167377	-0.31818	0.0209893	0.129111	-0.320322	-0.657872	-0.800172	-0.650948	0.274825	-0.145152	1.03365	0.616247	0.410257	0.294514	-0.263326	-0.405812	-0.348549
AK3L1	-0.276838	-0.363885	-0.978631	0.523365	1.18542	-0.397066	-0.492724	0.339095	0.134001	0.522173	1.19125	1.32868	-0.663567	0.428179	-0.688177	-1.89091	-0.884805	0.376816	0.221637	-0.995297	0.567416	0.335881	-1.3008	-0.331319	0.920119	0.27797	-0.13483	-0.791648	0.951563	-0.085357	-0.982676	-0.344042	0.726162	-0.121306	1.35795	0.372471	1.05578	-0.157529	0.00511641	0.291483	1.20921	-0.00360115	0.02235	1.42104	0.40793	0.183738	-1.45347	-0.736031	-0.915593
AKAP1	0.362167	0.334998	0.14824	0.243068	0.425859	0.778718	0.217357	-0.522088	-0.274112	-0.404745	1.29247	1.0913	-0.251019	0.660073	-0.011545	-0.103227	0.110079	0.394216	0.681235	0.0278602	0.615409	0.0680301	0.103215	0.025129	-0.0996539	-0.108434	-0.121189	-0.0235784	0.4346	-0.206689	-0.184172	-0.676667	-0.406641	0.103343	-0.089205	0.18974	-0.213447	-0.238232	0.176375	-0.0593022	0.023129	0.208492	0.789464	0.157971	-0.140632	-0.0515589	-0.267493	0.097157	0.0829073
AKAP11	0.155042	-1.06875	-0.962143	0.0582874	-0.190809	-0.789669	0.0301016	-0.0991861	-0.166576	0.00589645	-0.159192	-0.189298	-0.544009	-0.421711	-0.666061	0.516377	0.305323	0.368875	0.139609	0.540511	-0.219632	0.143576	0.929568	1.01487	-1.8357	-0.970472	-1.61875	0.398573	-0.112842	-0.663966	0.00624795	0.136747	0.357305	0.308682	-1.40623	-1.53468	0.0944058	-0.788305	-0.0416451	-0.422333	0.293669	0.0442351	-0.291778	0.782527	-0.406677	0.368838	0.204918	-0.216824	0.570621
AKAP12	0.677684	-1.4726	-0.323893	1.2187	0.237575	-0.716956	0.0107012	1.0487	0.639923	0.1346	-0.205815	-0.355998	-0.646385	0.150527	0.240495	0.517644	-0.475874	-0.159519	-0.338975	-0.376075	0.163474	-0.378875	-0.796473	0.0306565	-0.166789	-0.110155	-0.131292	1.27912	0.729833	-0.647236	-1.76492	0.192611	1.56701	1.08417	-0.793222	-0.7148	0.0557253	-0.505531	0.208789	-0.359106	-0.123412	-0.649064	-0.520256	-0.35097	0.604965	1.31135	-0.704589	-0.820695	1.08563
AKAP13	-0.77404	-1.61444	-0.606293	-0.509159	-0.278308	-0.63866	0.283301	0.391342	0.642225	0.0551599	0.141929	-0.504892	0.0514353	0.200971	-0.495506	-1.08236	-0.049568	-0.0543236	-0.569627	1.41559	0.119854	-0.186546	0.681889	-0.0208388	0.203267	0.689811	0.419032	0.463525	-0.792962	0.452063	-0.534918	-0.675844	-0.662012	-0.338575	-1.25854	-1.67284	-0.486787	-0.359234	-0.288282	0.11698	-0.487039	-0.217856	0.161936	-1.13829	-1.62934	-0.137047	-0.239556	-0.759155	-0.143857
AKAP7	-0.863836	-1.09867	-1.01318	-0.379701	0.0650079	-0.349483	0.174823	-0.218582	-0.406518	-0.30315	-0.247879	-0.306291	0.236026	0.202271	0.974986	1.57675	-0.134217	-0.254642	-0.0984438	0.96443	0.0312923	-0.0346536	-0.11146	0.119733	-0.72981	-0.519663	-0.131189	0.208422	-0.0139162	-0.233847	0.139508	0.457404	0.206315	-0.0375736	-0.456877	-0.753677	-0.234695	-0.412889	0.765733	-0.143226	-0.974975	-0.568292	0.0345458	0.219408	0.0822877	0.112509	0.01043	0.375534	-0.353093
AKAP8	-0.0171227	-0.025591	0.177271	-0.158916	-0.413661	-0.182034	-0.0972254	-0.0742542	-0.129702	0.0481515	-8.57e-05	8.57e-05	0.0794096	-0.118793	0.0993418	0.150805	0.0420713	0.146284	0.306149	0.438128	-0.00986674	-0.0236202	0.066257	-0.388494	0.0517006	-0.00392007	-0.284788	-0.000608869	-0.103514	-0.190517	0.225034	0.744376	-0.116085	-0.0802767	0.101141	0.0754162	-0.18334	-0.276107	0.101275	0.148726	-0.0570577	-0.167563	-0.374662	0.0230227	0.0317932	-0.00709181	-0.0507747	-0.138028	0.105097
AKAP8L	-0.0596014	-0.162162	0.312497	0.132689	-0.670117	-0.227696	-0.05679	-0.439889	0.417027	0.0249015	0.198327	-0.151067	-0.0856861	-0.0636293	0.181656	0.248221	-0.136925	0.0285079	-0.335672	0.430184	0.15341	0.0208179	-0.405256	-0.427688	0.278111	-0.0503496	0.291619	-0.125546	-0.214448	-0.507076	0.0634732	-0.0512139	-0.0901177	-0.238297	0.208706	0.389171	-0.0128883	-0.203018	0.0323032	0.0404273	0.208453	0.148015	-0.301813	0.365368	-0.235255	-0.11806	-0.005313	0.00681325	-0.484235
AKIRIN1	-0.202603	0.360625	0.202009	1.2284	0.938477	0.0517994	-0.127608	-0.329721	-0.309481	-0.232462	-0.371607	-0.621542	0.462259	0.21683	0.348424	0.0507686	0.736005	0.0775988	-0.147459	0.286495	-0.580191	-0.34534	0.499451	0.117897	0.0227123	0.088073	0.08513	-0.133378	-0.0268471	-0.0912687	0.313119	0.536213	0.0225073	0.0889626	0.90291	0.85216	0.189093	0.360651	-0.347858	-0.133031	0.1646	0.265221	-0.489721	0.269636	0.379686	-0.212897	0.415861	0.208687	-0.167264
AKIRIN2	0.0484646	0.761113	0.774371	-0.416117	0.0908096	-0.187164	-0.180585	-0.175215	-0.0315389	-0.0764997	-0.799442	-0.74134	-0.0568372	-0.133838	0.329012	-0.311581	-0.157513	-0.172729	-0.519323	0.245709	-0.0250542	0.0454697	0.103721	0.187645	0.787602	0.535918	0.69577	0.174495	-0.56821	0.331065	0.0445266	0.401614	0.320943	0.186523	-0.21813	-0.458041	-0.366878	0.26854	0.377952	-0.321682	0.047535	0.843436	0.416999	0.257675	-0.169283	0.0225687	0.0693963	0.546824	-0.14412
AKNA	-0.339997	-0.634894	-0.12225	-0.488207	-0.0506096	0.475159	1.00961	0.866001	0.873204	0.413428	-0.559782	-0.151612	0.928136	0.345941	-0.725028	-0.106214	-0.491473	0.143388	-0.735409	2.55403	0.295615	0.38048	0.392391	0.489001	-0.23708	0.0720258	-0.321906	1.05787	-0.616874	0.377095	-0.0353292	0.227993	-0.0561161	0.320579	-0.22805	-1.11984	-0.750206	-0.263677	0.460541	-0.0271837	-0.395178	-0.315382	-0.224829	-0.695276	-0.663471	0.0208902	-0.399877	0.0288907	0.184238
AKR1A1	-0.218072	-0.616955	-0.86349	-0.0490778	0.0360322	0.0772311	0.0631326	0.0563163	0.39533	0.518691	-0.358933	-0.0168134	0.584128	0.0863762	-0.985813	-0.73811	0.0666643	-0.21268	-0.289559	-0.172822	-0.157696	0.126999	0.125353	-0.116096	0.0300899	0.0805929	-0.0905267	0.233949	-0.434969	0.375779	-0.0871605	1.16151	0.284061	0.293132	-0.295875	0.344051	-0.0252086	0.0979168	-0.0408844	-0.524875	-0.479478	-0.402128	-0.32118	-0.497397	0.0207887	-0.024019	0.0131775	0.902576	-0.660807
AKR1B1	-0.577067	0.0669918	0.36826	0.437354	0.885359	-0.00232401	-0.187976	0.451156	0.82514	1.11041	-0.319395	-0.261288	0.0433836	-0.242601	-0.144128	-0.59793	-0.386339	0.0897532	-0.224053	-0.636418	-0.0864751	0.595066	0.242198	0.110217	-1.09953	-0.336433	-1.48025	-0.112507	-0.354201	0.0211255	0.140377	0.247726	-0.89833	0.506344	-1.97162	-1.175	-0.516525	0.468112	-0.642859	-0.282316	0.864037	0.828257	0.319688	0.349349	-0.255277	-0.539044	0.412775	0.152662	-0.276482
AKR1C3	-1.22369	-0.291536	-1.58646	-0.346916	-1.8276	0.114694	0.305876	-1.40276	0.0357833	0.0562914	-1.34066	-1.35647	0.371962	2.15361	-0.550214	-1.70477	-0.0795705	0.177375	0.842962	1.81047	1.9956	0.114613	0.0939358	-1.09161	-1.36385	-0.5973	-1.88706	0.909903	-1.07416	0.625326	-0.187081	-0.427398	-0.245097	-0.865991	-1.18617	-0.86246	1.4387	0.677113	-1.21907	-0.29931	-0.11264	-0.448685	2.57253	-0.753377	-0.838713	-1.06783	0.36405	0.436577	-0.234511
AKR1D1	0.0241778	-0.53087	-0.520717	-0.267515	0.167681	-0.464057	-0.142812	-0.000625955	0.0722829	-0.126699	-0.819184	-0.337963	-0.534742	0.605195	-0.379569	0.739892	0.131635	-0.18922	-0.179119	0.802225	-0.174256	0.0811942	-0.281775	-0.280296	0.145018	0.172726	0.148134	-0.189852	-0.588902	0.91133	-0.592602	0.00565855	0.729669	-0.291348	-0.388283	-0.0231193	-0.57762	0.107301	-0.465778	0.714266	0.932918	0.000625955	-0.405095	0.175865	-0.270742	-0.434712	-0.102873	-0.192786	-0.63556
AKR7A2	0.0398357	-0.576419	-0.280051	0.905406	0.604526	0.324567	-0.382972	-0.00185044	-0.522182	0.0156958	-0.84724	-0.84063	-0.0241519	0.144504	0.99625	0.335785	0.466491	0.671533	0.144214	-1.09522	-0.64192	-0.787188	-0.383492	-0.680935	0.598389	0.290857	0.415534	-0.854331	-0.346894	-0.313071	0.188192	-0.207905	0.171174	-0.0483531	0.41866	0.71101	0.763982	0.773678	-0.237086	-0.209315	0.691881	0.593245	-0.232815	-0.222592	0.304382	-0.332579	-0.152138	0.136211	-0.0575122
AKR7A3	0.386975	0.106352	-0.0387029	1.07877	0.655516	0.111182	-0.224968	-0.290704	-0.355606	-0.201184	-0.432291	-0.674199	-0.0700309	0.233982	0.528618	0.32328	0.4274	0.588789	0.100135	-0.757069	0.000407533	-0.562111	-0.104611	-0.308552	0.613131	-0.0108606	0.434129	-0.667173	-0.380161	-0.400331	0.319039	-0.00806561	-0.0545303	0.121124	0.279845	0.894347	0.588235	0.874324	-0.350091	-0.118144	0.565132	0.409037	-0.203813	0.109567	0.820164	-0.128782	-0.0998825	0.368499	-0.127719
AKT1	0.503171	0.0706936	0.678995	-0.298641	-0.187894	0.597266	-0.212721	0.858358	1.29521	1.21738	-0.371135	-0.367186	0.271606	0.58741	1.11166	0.687494	-0.0455724	-0.0227483	-0.29031	0.125334	0.25665	-0.25836	-0.196726	-0.321309	-0.209587	0.060079	-0.427116	-0.0966197	-0.906656	-0.352865	-0.00748362	-0.713201	-0.948149	-0.673968	-0.302734	-0.71491	0.930732	0.314044	-0.290839	0.580847	0.0060267	0.654477	-0.439933	-0.221909	-0.437158	-0.0060267	0.689154	0.361442	-0.514445
AKT1S1	0.176193	0.01851	0.0215192	-0.115744	-0.057194	-0.057141	-0.162134	-0.12395	0.0661715	0.0196714	0.0226898	0.379569	0.122592	-0.334097	-0.468432	-0.108523	0.0815519	0.202739	-0.051326	-0.218537	0.26853	-0.0422656	-0.0355304	-0.170826	0.0464142	-0.183721	0.228577	-0.140294	0.170467	-0.0995271	0.0689747	0.126625	-0.283299	-0.280825	0.112602	0.395978	0.127885	-0.301879	0.342046	0.298302	0.0866139	0.00200591	-0.12547	0.353829	-0.554308	0.149654	-0.20174	0.0509624	-0.0756653
AKT3	0.00895398	0.369779	0.587786	0.608875	0.251745	0.187472	0.35346	-0.327519	-0.297395	-0.28881	0.661932	0.251044	-0.17053	-0.181255	0.986613	0.582038	0.497782	0.890556	0.991575	-0.253016	-0.463886	-0.0840949	0.191063	0.175505	0.502937	0.434254	0.918026	0.00055227	-0.352083	-0.0137358	-0.0219257	-0.480139	0.0385785	1.08666	1.05876	-0.0416338	-0.140627	-0.304964	0.211098	0.132462	-0.0340675	0.467441	0.0748066	-0.19395	-0.0872477	0.403038	0.269815	-0.0995825	0.453991
AKTIP	-0.730076	-1.0549	-1.30205	0.493131	0.34406	-0.661114	-0.378948	-0.584984	-0.44362	-0.281152	-0.511867	-0.694558	-0.45411	-0.386865	0.0655824	0.16727	0.555519	0.728146	0.5676	0.629869	0.29721	-0.273466	0.0134823	-0.168872	1.14872	0.88804	1.35216	0.258911	0.290082	0.223962	0.255258	0.656988	0.174444	-0.0647804	-0.378811	-0.406004	0.125731	-0.132566	-0.243646	-0.553233	1.14946	1.49715	0.549454	0.0660907	-0.412128	-0.470074	-0.283938	-0.0619666	0.198704
ALAD	0.52579	-0.43732	0.090857	0.167431	-0.0901004	-0.358907	-0.0816384	0.587638	0.311565	0.584802	0.307982	0.53445	-0.0525509	0.804559	0.239121	0.200794	-0.114519	-0.180637	-0.0964045	0.0701828	0.0725181	0.577272	0.698523	0.571507	0.33882	0.279159	0.370812	0.380419	-0.110107	0.178557	0.0316448	-0.549985	-0.209383	-0.243206	-0.365374	-0.523099	0.221215	0.0438257	-0.427592	-0.596199	-0.378024	0.15699	0.242856	-0.418275	-0.345265	0.400845	1.15869	0.365093	1.79154
ALAS1	-0.0449966	0.0451457	-0.0768066	-0.13698	0.376806	-0.00861099	-0.277779	0.19974	0.0499725	0.251533	0.310096	-0.0403456	0.23123	0.247996	-0.116126	-0.362306	0.00951344	0.192552	-0.0270583	-0.512664	-0.0581678	0.144785	0.298288	2.67e-05	0.389266	-0.113483	0.248849	0.208015	0.0611925	0.0320168	-0.33259	-0.27723	-0.0840388	0.12565	0.262845	0.109823	-0.211339	0.39043	0.405438	-0.368369	0.207666	0.126614	-0.0181601	0.235912	-0.126691	0.222173	-0.228353	-0.00692049	0.311623
ALB	-0.441101	0.32595	0.286722	0.087249	0.0244138	0.111422	0.0905426	-0.0562827	0.127704	-0.00730317	-0.164833	-0.546865	-0.0279177	-0.25755	-0.548789	0.992951	-0.087589	0.252684	-0.15865	1.28937	-0.0532717	0.101419	-0.474917	-0.279668	0.866867	0.175784	0.656435	-0.0784326	0.451944	0.333876	-0.231864	1.12852	2.22597	0.176432	-0.275038	0.621262	-0.146169	0.185725	-0.229437	0.139909	0.168414	-0.165608	-0.332853	0.418632	0.628781	-0.115788	-0.287258	-0.171845	-0.20232
ALCAM	0.32608	-0.0951353	0.638885	0.182398	0.353597	0.382679	0.490292	-1.10777	0.00537264	0.166001	-1.41179	-0.923705	-0.992856	-1.19411	-2.44703	-1.29621	-1.03514	0.415951	1.01986	-0.114991	-0.0799941	-0.283411	0.138358	-0.274421	-0.799454	-1.43258	-1.92478	0.00411647	-0.15152	0.398784	-0.378519	0.308508	0.480931	0.766423	0.723166	0.401066	1.01591	0.60582	0.270364	0.989345	1.03933	1.24039	-0.255924	0.125966	0.630861	0.907622	-1.81127	-0.702693	0.166477
ALDH16A1	-0.0273307	-0.150297	-0.0759349	0.206136	0.225586	0.0171052	-0.15516	-0.1363	0.152262	-0.206463	-0.262431	-0.036687	0.00460148	0.0617751	-0.176397	-0.226445	-0.231903	-0.319444	-0.0481807	0.122075	0.336247	-0.17123	-0.297372	-0.263237	-0.2804	0.0949985	-0.101162	0.116684	0.156972	-0.12609	0.147501	0.116164	-0.0633434	-0.18431	-0.403061	-0.345625	0.176158	-0.137435	-0.0770468	-0.000104356	0.360391	0.0617895	0.0797728	-0.0370174	0.223537	-0.0787439	-0.139205	-0.0377741	-0.200187
ALDH18A1	-0.110059	0.0501162	0.748038	-0.557563	-0.487243	0.133882	-0.244365	-0.364494	-0.263634	-0.172175	-0.113991	0.330734	-0.0390797	-0.455255	-0.237679	-0.58019	0.530057	0.0433994	0.119875	-0.294345	-0.228609	-0.0298867	-0.175687	-0.601892	-0.224557	-0.869682	-0.64823	-0.386133	-0.201648	-0.193133	0.764182	1.64868	0.0602961	-0.570921	-0.0374868	0.473373	0.295314	0.113304	0.343282	-0.00115196	0.269187	-0.126618	-0.30195	0.575449	0.204746	0.678887	-0.252212	0.375724	0.541088
ALDH1A1	2.18518	0.790129	0.237215	-1.89173	-0.967621	-0.201785	-0.128333	-1.60079	0.0250496	0.0719872	0.591135	0.119792	2.37366	2.43194	-1.12902	-1.71876	1.49066	-1.14795	-1.1612	-0.193098	-0.610557	0.613982	0.60587	1.46609	-1.12111	0.0227081	-1.6692	0.115404	0.166788	-0.999595	0.0675162	1.56277	-0.314745	1.22546	0.502245	0.147978	1.20013	-0.560872	-0.50945	-2.04108	-3.30552	-2.3778	0.256107	0.446123	1.33	1.69229	-0.439532	-0.727851	1.58403
ALDH1A3	-0.38984	-2.31259	-0.114418	1.77408	0.89823	0.495735	0.188453	3.25021	3.57276	2.86268	-2.92517	-2.52368	-3.28908	-0.872613	-0.00137057	-0.928955	-0.222874	1.29217	-1.21384	1.65602	0.636161	-0.0042972	0.00137057	-1.01849	0.484297	0.594257	0.348857	3.49177	2.96409	2.48497	3.35652	2.32075	-0.824451	-1.40978	-2.90563	-2.31422	1.31688	2.33154	-0.938572	0.350563	1.75755	1.20676	0.433183	-0.237378	-0.386214	0.0647926	-1.18649	-1.38787	1.60896
ALDH1B1	-0.00948612	0.25682	-0.151192	-0.0624295	0.191189	0.947858	0.42789	0.982002	0.600367	0.850178	-0.564835	0.0370431	-0.634311	-0.759756	0.565861	1.05348	0.828623	0.318434	0.5385	-0.53434	0.364885	-0.429741	-0.558454	-1.03207	-1.59431	-1.12358	-1.03645	0.0310318	0.459256	-0.0259928	-0.330533	-0.241274	-0.0958345	-0.230784	1.30043	1.07202	-0.285234	0.173148	-0.0397217	-0.115429	-1.14851	-0.461539	1.07313	1.24671	0.306042	-0.327067	1.06026	2.52223	-0.695309
ALDH1L2	-0.250604	-0.585502	-0.251304	0.248395	0.318741	-0.247306	-0.0339452	0.304639	0.331625	0.525916	2.09367	1.60229	0.562204	0.378383	-0.497907	0.690967	-0.0136883	0.877669	0.817841	-0.438872	0.175851	0.638406	-0.213032	-0.338637	-0.172199	-0.0299827	0.0771321	-0.263293	-0.716853	0.120448	-0.51123	-0.0684552	0.0659218	0.145963	-0.719938	-0.847013	0.531166	0.0359129	-0.530339	0.0818186	-0.548876	-0.383217	0.201467	0.589196	-0.200522	1.02282	-0.65463	-0.573344	-0.586313
ALDH2	-1.52328	-1.18958	-1.69725	-0.96276	-0.848557	0.166363	0.628458	0.00225914	0.383849	0.0438429	-0.957287	-0.994396	0.370976	2.28969	-0.657819	-0.0969509	-0.21416	-0.79875	0.556471	0.844023	0.278704	0.552338	0.0261813	-0.00225914	-1.00543	-0.261497	-2.05722	0.437456	-1.16296	-0.179997	-0.364315	-0.325591	0.519237	0.916011	-2.03042	-2.00493	-1.20893	-0.325242	0.736689	-1.09659	-2.1759	-1.35383	1.14045	1.18858	-1.91626	-1.29775	-0.640958	-0.0349093	-1.06758
ALDH3A2	0.506536	0.0708175	0.61511	-0.68053	-0.758584	-0.355139	-0.438196	0.289824	0.173825	0.448627	-0.0507374	-0.0230547	0.400397	0.973915	0.50617	0.90154	0.584361	0.218749	0.996514	-0.0336891	0.0665396	0.12632	-0.0548121	-0.24867	-0.138055	-0.0179303	-0.143847	0.282427	0.302428	-0.118935	0.0844512	-0.21501	-0.0428409	0.062501	0.514379	-0.202883	0.450537	0.559115	-0.0432354	-0.173539	-0.905234	-0.870695	0.545606	-0.620039	-0.453442	-0.111328	0.738278	0.332426	-0.0681962
ALDH3B1	0.484537	-0.424053	-0.0491307	-0.800746	-0.307148	-0.000644089	-0.17878	0.182378	0.337834	0.088857	0.437466	-0.182875	0.490987	0.283106	1.29376	1.00127	0.805885	1.67514	0.474871	-0.121035	0.279381	0.515604	0.55714	0.313598	-0.316872	-0.164338	-0.542985	0.170495	-0.453641	0.578839	0.817767	-0.390835	0.67948	0.5042	0.553492	-0.056237	0.321359	0.405734	-0.669637	0.170791	-1.06374	-0.86905	-0.105864	0.366974	-0.971425	-0.335189	-0.261563	0.181907	-0.143597
ALDH4A1	0.345118	-0.607097	-0.320246	1.22714	1.36679	-0.187723	-0.483904	0.794954	0.177533	0.313778	-1.14412	-1.42563	-0.415685	-0.00833223	0.566226	0.0927665	1.26872	0.375405	-0.0528282	-0.247877	0.784463	0.200804	-0.0723347	-0.68611	0.885638	0.722488	0.605848	-0.39986	-0.588742	-0.359296	0.2249	-0.82207	-0.338927	-0.663843	0.268035	0.00468998	0.555077	-0.607386	-0.291475	1.20334	1.70644	1.53125	0.0964861	-0.646322	-0.410629	-0.249701	0.778589	0.230085	-0.477536
ALDH5A1	0.7297	-0.289269	-0.0461252	1.31253	1.47296	-1.086	-0.301516	0.623195	0.13189	0.289029	-0.100195	0.367402	-0.0944356	0.509941	-1.19746	-0.744909	0.393108	0.660077	-0.730089	0.256458	-0.463316	0.217434	-0.797958	-0.305362	0.947616	1.40485	1.30995	0.948421	0.935716	-0.449917	-1.51271	-0.597498	-0.183973	-0.273756	-1.24218	-1.67206	-0.594059	-0.791214	0.194375	0.667667	0.801816	0.410828	0.418677	0.797407	-0.708742	-0.385638	0.152248	0.196281	0.340041
ALDH6A1	0.377664	-0.320859	-0.223681	0.172685	0.344111	-0.274628	-0.425258	0.634409	0.638633	0.551717	0.327525	0.230306	-0.523531	0.79848	1.37469	0.825018	0.544703	0.367183	-0.204084	0.320132	-0.0370024	-0.262088	-0.132152	-0.154518	0.302055	0.626114	0.0938781	0.199033	-0.449571	-0.590645	-1.00973	-1.3682	-0.324997	-0.31216	0.171183	-0.740206	0.917028	-0.640482	0.0562886	-0.384712	-0.676026	-0.929892	-0.230734	0.42811	-1.21914	-0.999786	0.77837	0.494365	-0.285438
ALDH7A1	0.672757	0.967983	0.627197	-0.72467	-2.36771	-0.20177	-0.648614	0.240995	0.517874	0.817848	0.0422586	-0.18354	0.589315	0.502172	1.305	0.560168	1.53545	0.569122	0.246091	-0.78085	-0.0257046	-0.127001	-0.0370245	-0.0135088	0.519633	0.236867	0.0209571	-0.676927	-0.413455	-0.624227	0.466816	0.239802	0.326262	1.01626	-0.404298	-0.364549	0.53008	-0.218948	0.0476047	0.613504	0.500516	0.504711	0.216579	-0.608977	-0.644579	-0.747856	1.06036	0.611569	-0.799372
ALDH9A1	0.223515	-0.0563273	0.0005401	0.578342	0.571223	0.30496	0.00792699	0.827369	0.834682	1.10996	0.29848	0.157019	0.692667	1.04603	-0.0779552	-0.205308	0.532383	1.02505	0.647451	0.0960482	-0.0971723	-0.136711	0.169461	0.221885	0.301802	0.309824	0.364685	0.0225022	-0.208719	-0.00736462	-0.750483	-0.572466	-0.217204	-0.195973	-0.162724	-0.764174	-0.00735965	-0.66261	0.570193	0.700691	-0.449002	0.0444718	0.113992	-0.432945	-0.315371	0.106107	0.209397	-0.375984	0.452914
ALDOA	0.677605	0.457494	0.490469	0.18337	-0.0979779	0.84813	0.648454	0.00236839	-0.0743405	0.0241747	0.252423	0.480222	-0.068862	0.277357	0.667445	-0.552637	0.840861	0.376445	0.559599	-1.29198	0.664232	-0.274595	0.557246	0.398081	0.242264	0.22729	-0.450542	-1.21696	-0.410031	0.442844	0.820326	-1.90676	-0.31837	0.0341277	1.05919	0.921781	1.53203	0.365092	0.199883	0.399277	0.0629274	0.483963	1.0481	0.648805	0.427964	0.0914358	-0.309083	-1.47013	-0.49035
ALDOC	-1.05724	-0.380181	-0.230996	0.438333	-0.650856	0.821222	0.527687	0.658248	0.0884561	0.413762	-1.30016	-1.72737	0.691692	1.15606	-0.900292	-1.79378	-1.54246	-0.818141	0.771934	0.671073	0.267266	-0.30101	0.984845	1.10397	-1.18418	-0.944056	-1.65968	-1.04579	-0.754346	-0.188246	-0.373976	-1.27167	1.00789	0.0710155	-0.0633918	2.03967	1.81915	0.602871	-1.12469	-0.646902	-1.59267	-1.07676	-0.0674836	1.19964	0.820114	0.70781	-0.127544	0.132808	-1.17592
ALG10B	0.596136	-0.114723	-0.300282	0.581676	0.22311	-0.903719	-0.345796	0.211734	0.0547436	-0.131839	0.100587	0.234346	-0.533448	-0.581182	-1.10065	-0.0689252	-0.0851732	0.0930604	0.013911	0.237693	-0.05856	-0.231458	0.203531	-0.252676	-0.523695	-0.0848455	0.0809209	0.055403	-0.00226407	-0.703997	0.00943839	0.468776	-0.336092	-0.365741	-0.196261	-0.315051	0.101708	-0.637609	0.206051	0.0598833	0.382916	0.632738	-0.230553	0.0627638	-0.812512	-0.456978	-0.0339934	0.0694006	0.173444
ALG11	0.238193	0.639351	0.588577	-0.536359	-0.365495	0.272082	-0.016689	0.228427	-0.0173515	0.140343	0.235253	0.60441	0.235536	-0.0932518	0.226465	0.299463	0.210067	0.0697562	0.353946	-0.656152	-0.467861	-0.532596	0.470023	0.604946	-0.706098	-0.573411	-0.613021	-0.162394	0.262532	-0.247726	-0.213271	0.068089	-0.126371	-0.222669	0.6711	0.156351	0.451339	0.300753	-0.0336507	-0.644507	-0.00628259	0.0623448	0.158212	0.69526	0.528063	0.281151	0.742521	0.829165	0.378841
ALG13	-0.0432338	-0.0332735	-0.142452	-0.256935	0.0263731	0.765664	0.126893	-0.104546	-0.647759	-0.208969	0.902777	0.645412	0.260861	-0.0378491	-0.124999	-0.827702	0.183219	-0.276789	-0.136594	-0.903702	-0.146893	0.0722214	0.960685	1.13226	0.323102	-0.0974272	0.220333	-0.56022	0.315722	0.102356	0.261795	0.0748835	-0.132823	0.037409	0.498294	0.190833	-0.191493	0.483803	-0.194974	-0.245763	0.0485675	0.137032	0.199315	0.882503	0.489578	0.224018	0.484508	0.2887	0.275596
ALG14	0.143328	0.565037	0.107015	1.51842	0.921647	0.604389	-0.406793	0.0884606	0.160211	0.314315	0.178044	0.43062	0.503518	0.352109	0.096096	-0.054832	0.509485	0.273515	0.353569	-0.745058	-0.15762	-0.0466599	0.528529	0.170343	0.0213036	-0.233056	0.106187	0.467709	1.56794	0.277105	0.31391	0.112683	0.343946	0.330219	0.297643	0.470798	0.498328	0.758834	-0.14559	-0.0255574	-0.592883	-0.00701795	-0.262961	0.21491	0.920171	-0.14087	0.21529	0.462432	0.214403
ALG3	0.577265	0.584077	-0.0214828	-0.410691	-0.596963	0.935553	0.497022	0.378815	-0.00536353	0.00466098	1.41309	1.1437	-0.15555	-0.190377	-0.163791	-0.14858	0.0937763	0.127505	0.138308	-0.254645	0.28374	0.199234	-0.0127976	-0.0881332	-0.210142	-0.086534	0.303454	-0.0275529	0.0994751	0.0612661	0.000649147	-0.712933	0.0310183	-0.616115	0.914359	0.516216	-0.294009	-0.353226	1.1251	0.335817	-0.767587	-0.392714	-0.0551084	0.215182	-0.812492	-0.00569027	0.388954	-0.0994811	-0.194938
ALG5	0.76553	1.49198	1.3978	-0.629594	-0.219018	-0.326451	-0.363163	0.193849	-0.0408312	-0.356161	0.462053	0.723947	0.223241	-0.0716917	-0.392598	0.202816	-0.519019	-0.146721	0.173663	-0.675615	-0.405454	-0.327099	0.367865	0.722468	-1.42006	-1.25049	-1.41532	-0.0318705	0.869952	-0.0264578	0.473388	1.13999	0.458838	-0.117351	0.203752	0.298954	-0.179818	0.185029	-0.155533	-0.146044	0.28942	0.0854562	0.0403315	0.537635	0.937603	0.194345	0.0936483	0.643185	0.490435
ALG6	0.951942	0.970487	0.549953	0.346715	0.527674	-0.0713222	-0.134678	-0.119092	0.00303461	-0.0950584	0.0907598	0.168068	0.579655	0.198151	-0.131164	0.82693	-0.096132	0.456799	-0.188543	-0.13355	0.378553	-0.0932772	0.172055	-0.46296	-0.631985	-0.596875	-0.487211	0.0573777	0.749209	0.103758	0.132799	0.0571012	-0.127116	-0.114128	0.114314	0.647476	0.532643	-0.21274	-0.291968	-0.60906	-1.00373	-1.11145	-0.78713	-0.144922	0.293774	0.0680563	-0.252448	-0.000600672	-0.25779
ALG8	0.471358	0.824035	0.722311	0.0203699	0.201932	0.65614	0.00418704	0.461656	0.537781	0.398948	0.617316	0.293029	0.0708886	0.116647	0.260248	0.0758353	0.21766	0.791089	0.0503016	-0.536797	0.117778	0.0328448	-0.71609	-0.685997	-0.526119	-0.563513	-0.574387	-0.535638	-0.522899	-0.205443	0.338621	-0.542367	-0.0134896	0.361865	0.256382	0.350283	0.425328	-0.480944	0.700004	0.419937	-0.494691	-0.268375	-0.658579	-0.529185	-0.594119	-0.470358	1.13962	0.805122	-0.0378056
ALG9	-0.39754	-0.340972	0.0548069	0.383147	0.584435	-0.361512	-0.252918	-0.418147	-0.404742	-0.410582	-0.204207	-0.249615	-0.319089	-0.362996	0.683396	-0.24409	-0.226835	0.00726567	-0.494539	-0.210972	0.139493	0.432919	-0.240792	-0.171124	-0.938089	-0.940702	-1.11598	-0.613918	-0.613369	0.0480799	0.157478	-0.237425	0.328987	0.760762	-0.0790851	-0.562305	0.247387	-0.293971	-0.606854	0.303619	-0.0815466	0.322635	-0.292355	-0.693681	-0.727181	-0.121791	0.3157	-0.122823	0.0807724
ALKBH1	0.145829	0.474748	0.134564	-0.251264	0.00374733	-0.0174401	-0.043811	0.216003	-0.22692	0.164739	0.343732	0.213385	0.240718	0.139811	0.304056	0.277024	0.220628	-0.206448	0.00716304	0.0142796	0.164939	-0.0713763	-0.255104	-0.276255	-0.0946357	-0.102858	0.233598	-0.243024	-0.246601	-0.171754	-0.271651	-0.129362	-0.130745	-0.124079	0.368061	0.032953	0.331619	-0.362811	0.206176	-0.0846238	0.437212	0.13879	0.0505548	0.349716	-0.0858874	-0.0772423	0.555779	0.259723	-0.360019
ALKBH2	0.553756	0.840466	0.576404	0.0169082	-0.300285	0.0650987	-0.278298	0.163869	0.0255453	0.251892	-0.0634598	-0.262609	0.0846426	-0.601597	-0.111117	-0.0339082	-0.589953	-0.314913	-0.0208143	-0.298524	-0.0497078	-0.417055	-0.783737	-0.890437	-0.0936128	-0.275169	-0.0917313	-0.735212	-0.0304133	-0.529012	0.168744	0.30807	0.10229	-0.176311	0.347591	0.785788	0.406109	-0.114149	-0.0028808	0.254329	0.67291	0.0990765	-0.14088	0.0169814	0.934106	-0.264574	0.232901	0.151307	-0.370328
ALKBH3	0.166233	0.399392	0.179404	-0.288312	-0.336021	-0.124954	-0.373322	-0.139241	-0.19741	0.0043199	0.0291913	-0.255108	0.107635	0.179548	0.0281731	0.570771	0.463415	0.687159	0.466381	-0.0409739	0.552463	-0.200307	-0.106514	-0.31859	0.113276	-0.333752	-0.0353311	-0.316837	0.0508118	-0.275249	0.757986	0.0782061	0.140758	-0.117438	0.206166	0.323939	0.0336883	0.188969	0.0557579	0.0276743	0.423377	-0.102812	0.906474	1.3896	1.00594	0.837658	-0.0534286	-0.131025	0.136063
ALKBH5	0.0985961	-0.232588	0.236116	0.332944	0.256456	-0.007951	0.0272746	0.238491	0.385452	0.453465	-0.0769509	-0.00156154	-0.0998306	0.31973	0.175693	-0.0922754	0.349821	0.12917	-0.00253992	0.283885	0.150218	-0.0638371	-0.0112976	-0.0191288	0.0375162	-0.143917	-0.00574224	0.263052	-0.32579	0.252601	-0.619421	-0.626633	-0.526327	-0.474885	-0.336936	-0.867179	0.41615	-0.0562095	-0.153988	-0.170946	-0.410385	-0.518472	0.29415	-0.447064	-0.693534	0.423266	0.143889	-0.53274	-0.555433
ALKBH6	-0.163874	0.0345985	0.0608271	-0.285303	0.0945532	-0.110677	-0.235454	-0.119346	-0.262924	-0.0560902	0.209392	0.52862	0.0777355	-0.104285	-0.549534	-0.613936	0.0134085	0.208491	0.48473	0.0614366	0.113281	0.0506108	0.608177	0.106115	0.389423	-0.223841	0.0328899	-0.296363	0.109352	0.00476641	0.30254	0.283583	0.312573	-0.447996	0.437807	0.839468	0.181911	0.248126	0.388484	0.140673	0.277724	-0.0150396	-0.399783	0.317549	0.446349	0.183412	0.199203	0.222479	-0.0933403
ALKBH7	0.0576066	-0.192712	-0.638025	0.205668	0.162329	0.148292	0.143972	0.000536741	-0.0724941	-0.0416295	-0.000536741	0.280887	0.613991	0.354729	-0.283356	0.037898	0.00759826	0.436239	-0.291762	-0.234144	-0.0732984	-0.260363	-0.165843	-0.164958	0.648255	0.234363	0.509728	-0.453406	0.690487	-0.257745	-0.127511	0.0886843	0.551955	0.214773	0.855024	1.23039	0.681594	-0.387565	-0.128112	0.0813994	0.592418	0.1111	-0.0868681	0.417478	0.535931	-0.230784	0.307695	-0.196955	0.586496
ALKBH8	-0.306495	-0.0576866	-0.0925473	-0.135691	-0.406469	-0.238203	-0.0420455	-0.539542	-0.19986	-0.467187	0.0825214	-0.720602	-0.0246135	-0.359896	-0.0147378	-0.22646	-0.00557812	-0.0879078	-0.137472	0.382938	-0.0353148	0.00872025	-0.224875	0.0132785	-0.744713	-0.787102	-0.723325	-0.230642	-0.646799	-0.150234	-0.0222244	-0.114391	0.035367	0.371212	0.702472	0.412228	-0.042078	-0.195185	-0.220143	-0.414669	-0.144303	0.375634	-0.18354	-0.18809	-0.777205	-0.67627	-0.0869299	-0.193238	0.212083
ALOX5	-1.34141	-0.983279	-0.892255	-1.50272	-0.784243	0.00381944	1.28405	0.171742	0.507282	0.819026	-0.678675	-0.579217	0.29012	-0.130362	-1.30432	-1.47006	-0.260104	-0.272356	-0.309263	1.822	-0.498566	0.285071	0.289618	0.389366	-0.670996	0.0361186	-1.25288	-0.00381944	-0.298966	2.04652	-0.112407	-0.177672	0.860587	0.769576	-0.979826	-1.42272	0.184055	1.39425	-0.891149	0.0906205	-1.7998	-1.40011	0.481559	-0.681087	-0.56847	0.0130456	-0.339333	0.151074	-1.07366
ALOX5AP	-1.24665	-1.5284	-0.546961	-2.90043	-1.30412	-0.349886	0.852031	-0.768791	0.309533	0.180114	-0.245734	-0.239438	0.556831	-0.0242656	-2.58245	-2.33408	-0.854272	-0.610137	-1.07441	1.23974	-1.10992	0.0393523	0.178511	0.325895	-1.57737	-0.710957	-1.95398	0.315983	-0.374406	2.12621	0.709506	0.214107	0.77154	0.22594	-0.774618	-0.551841	1.53783	2.09135	-1.02942	0.185803	-1.51165	-2.53545	0.569129	0.923124	0.437609	0.407583	-0.854418	-0.083126	-1.2007
ALPK1	-0.0480308	-0.587966	-0.439294	0.0529535	0.177737	-0.578522	-0.125392	-0.053408	0.266159	0.136262	0.257151	-0.332498	0.153699	0.43543	-0.0357618	-0.344144	-0.887543	0.0486968	-0.639285	0.339872	-0.0213908	0.165312	0.742817	0.21384	-0.957246	-0.544026	-0.473678	0.0505479	0.00868096	0.163258	-0.295304	0.176218	0.539642	0.377904	-0.135144	0.0803586	0.187644	0.17776	0.136823	-0.473517	-0.0825849	-0.270819	-0.0773296	-0.694157	0.154453	-0.0115433	-0.823947	-0.431377	-0.0231482
ALPL	-0.994512	-0.606206	0.604219	-0.52706	-0.392101	-0.14031	1.00661	-0.920528	1.01037	0.785001	-0.0891131	0.686324	-0.282132	0.836967	-0.836153	-1.60154	1.05388	0.523761	-0.424372	0.392224	0.274529	0.0353252	1.75692	0.0699873	-0.839879	-1.13362	-1.2529	0.592356	-0.8836	2.78403	-1.38593	-0.574501	-0.846244	-1.57779	-1.08651	-0.55631	-0.271825	1.24018	-0.658879	0.425137	-0.888232	-0.151666	0.597486	-0.435752	-1.40493	-0.835649	-0.190064	0.10425	-0.115919
ALPP	0.162584	-0.468113	-0.137682	0.305367	0.846586	-0.624564	-0.296866	-0.241619	-0.314776	-0.262503	-0.875294	-0.467159	-0.70211	0.33415	-0.00459353	1.47365	-0.117395	-0.454887	-0.141261	1.60451	-0.175489	-0.489981	-0.35568	-0.450176	0.00170724	0.330843	0.505916	-0.102817	-0.344539	1.42125	-0.361716	-0.349761	0.853549	-0.360787	-0.435513	0.0761549	-0.299827	0.154459	-0.695431	0.811205	1.49599	-0.321065	-0.550081	0.800495	0.198687	-0.762121	-0.170568	0.0469119	-0.656224
ALS2	0.451172	-0.351753	0.0865291	0.415444	0.239985	-0.292617	-0.0154872	0.215432	-0.034896	0.423263	0.306711	0.0310387	-0.383827	-0.162226	0.585596	0.0841332	0.213688	0.0295012	-0.0838169	-0.685393	-0.018677	-0.101528	0.494548	-0.0393556	1.06385	0.884266	0.766405	0.444256	-0.00282816	-0.0813473	-0.281436	-0.165892	-0.384514	-0.552344	0.0662531	-0.257321	0.148191	-0.0457439	0.091496	0.256273	0.583534	0.494177	0.0610015	0.406931	0.0279908	0.209747	-0.110204	-0.208708	0.220636
ALS2CR14	-0.101462	-0.235978	-0.20204	0.170044	0.0880437	-0.247331	-0.101402	0.230899	-0.0750457	-0.194909	-0.172332	0.303851	-0.45219	-0.334927	-0.458093	0.786559	-0.324889	-0.262812	-0.0580812	0.932695	-0.320785	0.228944	-0.602211	-0.122489	0.155052	0.304339	0.230176	-0.303508	0.196314	0.877322	-0.514512	-0.54728	0.580134	-0.35203	-0.109674	0.0923986	-0.456979	-0.148207	-0.31756	1.30597	1.31476	-0.147233	-0.548326	0.579974	0.309519	-0.335422	0.0198235	-0.0176143	-0.180328
ALS2CR4	0.191271	0.728439	0.369405	0.432739	0.201575	-0.397831	-0.457211	-0.874305	-0.613402	-0.0382325	0.404797	0.0537506	0.0102563	0.0696614	-0.0885395	-0.335763	0.00752515	0.126313	-0.0834332	-1.34845	-0.143224	-0.234732	-0.111724	-0.117032	1.68788	1.39729	1.64084	-0.0457379	0.19808	0.0373479	-0.0575252	0.261891	0.290372	0.320555	0.689775	0.239973	0.580412	0.788231	-0.25102	0.103752	0.742225	1.03126	-0.0158233	0.181515	0.247424	0.414188	-0.433684	-0.317966	0.428733
ALX1	1.27394	0.285101	-0.293422	1.87939	1.12492	0.555847	-0.0597409	0.555771	0.450224	0.190288	0.69649	0.95917	1.56126	0.798257	0.60702	0.65241	-0.597461	-0.33923	-0.439837	-1.0513	0.250649	0.129842	0.0882317	0.154276	-1.71457	-1.76353	-1.70678	-0.161877	0.210728	-0.243788	1.01002	-0.785786	-0.521399	0.321393	0.372794	0.334587	0.00300335	-1.37332	1.31244	-0.0521331	-0.255385	-0.120473	-1.50436	-1.5941	0.116167	0.717899	0.212302	-0.517278	1.63853
AMACR	0.0134762	0.0610972	-0.0480449	0.565847	0.705006	0.0567849	0.261354	0.340281	0.56133	0.419129	0.219247	-0.413877	0.348961	0.208849	0.678693	0.434209	0.291343	-0.264414	0.0409726	-0.00490925	0.29434	0.262847	0.229702	0.0561386	1.08321	0.939371	1.28389	-0.234601	0.0177823	-0.320285	-0.0995961	-0.216329	0.0135795	0.379247	-0.0531019	0.178346	0.733585	0.566168	0.190771	0.381092	-0.635447	0.138766	0.340924	-0.161636	0.0563491	-0.283438	-0.265998	-0.116474	0.330411
AMD1	0.529882	0.35365	-0.169593	0.0761521	-0.278293	-0.074111	-0.366881	0.843513	0.414481	-0.143862	0.372492	-0.190145	0.309624	0.518595	1.87606	0.241257	1.46963	-0.0443385	0.262117	-0.207726	0.0212265	0.411165	1.33438	0.945185	-0.499315	-0.0685888	0.289967	0.234442	1.3048	0.340567	0.555604	-1.04705	-0.217277	-0.0350631	0.281799	-0.101136	0.880907	1.11223	0.273706	-0.800149	-0.918899	0.444923	-0.353519	0.13473	1.41111	0.716616	0.23187	-0.227423	2.13791
AMDHD2	-0.543333	0.00538063	-0.0758833	0.466761	0.635815	0.0168629	-0.394004	-0.0328167	-0.0975903	-0.180723	-0.335511	-0.482385	0.0290261	-0.133105	0.681599	0.224262	-0.137848	0.85002	-0.131434	-0.303131	-0.205362	-0.970404	0.130552	0.031787	-0.425537	-0.399786	-0.312356	-0.0276868	-0.393121	-0.116247	0.114548	0.0365204	0.245332	0.472714	0.648696	1.07842	-0.106162	-0.0345808	0.894841	1.15022	1.00598	0.69166	-0.0753642	0.570886	-0.428372	-0.424692	-0.315237	0.508573	0.304355
AMFR	0.384765	0.0887937	0.375411	0.806034	0.435198	-0.647477	-0.651014	-0.546459	0.0321015	-0.224098	0.534883	0.711536	0.0214218	-0.0224356	0.393285	0.477636	0.0517875	-0.0933997	-0.501594	0.0446846	-0.626062	-0.640812	0.760045	0.188399	0.323311	0.0966929	0.0476822	0.644722	0.855641	0.216797	0.81561	1.0482	-0.34483	-0.757893	-1.22285	-0.967409	0.988865	0.391052	0.0945649	-0.127907	0.318325	0.134149	-0.279191	-0.21609	0.27227	0.0936991	-0.474498	0.0506123	0.850703
AMICA1	-0.890787	-0.451706	-1.04612	-0.574929	-0.600095	0.52351	0.621378	0.0202475	0.0334128	-0.167042	-0.707385	0.0393165	0.583093	-0.130467	-0.616702	-0.946427	-0.0429707	-0.409082	-0.718327	1.74223	-0.336519	0.601682	0.235852	0.53637	-0.705594	-0.351249	-1.02433	0.630591	0.368961	0.435483	-0.24107	0.575227	0.0490507	0.436721	-0.90666	-0.550249	-0.491125	0.369988	-0.285445	-1.08179	-1.03601	-1.04422	0.337068	-0.270796	-0.873204	-0.647713	0.040114	0.692274	-0.442013
AMMECR1	0.238639	0.418428	0.629911	0.336257	0.463164	0.318854	0.236377	-0.501125	-0.330756	-0.0675064	0.130895	0.0267297	-0.0363651	-0.177195	-0.65394	-0.703564	0.508264	-0.312039	0.443641	-0.267624	-0.261278	-0.0259319	0.541274	0.336979	-0.62689	-0.400925	-0.218307	0.0238318	0.314798	0.183567	0.190919	0.374347	-0.104565	-0.267945	0.373623	-0.290385	0.458483	-0.0164206	-0.644438	-0.460015	-0.576381	-0.0823143	-0.492701	0.909141	-0.377215	0.250338	0.398753	-0.246439	-0.334284
AMMECR1L	0.353781	-0.183586	-0.14215	0.86171	0.705561	0.577202	0.237529	0.420499	0.196838	0.272054	0.545027	0.333573	-0.266527	-0.25387	0.316188	0.337757	0.00398184	0.245292	0.264521	-0.337436	-0.132081	-0.243457	0.198123	-0.135855	-0.04719	-0.0232237	0.073315	0.19386	-0.201051	-0.44517	-0.276888	-0.122772	-0.54973	-0.661045	0.260586	0.0833279	-0.296341	-0.988303	0.245839	-0.360464	0.282009	-0.062183	-0.686337	0.288451	0.0731042	0.0403299	-0.295978	-0.0577126	0.0594578
AMN1	0.242059	-0.425647	-0.452731	0.833708	0.359124	-0.639145	-0.297316	1.00389	0.139395	0.377353	0.595129	0.129587	0.0480741	-0.264125	-0.344073	0.160273	0.281675	0.5307	0.196976	0.0591341	-0.238718	-0.327028	-0.263784	-0.298287	-0.703624	-0.248817	-0.26956	0.693722	1.68181	0.261929	0.159592	-0.180492	0.461667	0.22822	0.689092	1.27191	0.20506	-0.853469	-0.333702	-0.659796	-0.172974	-0.384655	-0.107128	-0.000264278	0.602634	-0.225454	-0.289079	-0.716723	0.505924
AMOT	1.03539	0.244071	0.118734	-0.34607	0.0413232	0.705388	0.000300792	1.88696	0.913639	1.21477	-1.31083	-1.56501	2.02941	2.52972	1.3979	1.35443	1.50556	1.28471	0.999333	0.662745	1.70275	0.0749161	0.77651	0.571383	-1.68757	-1.39767	-1.68374	0.276162	-0.489341	-0.32316	-0.500195	-0.183464	0.797303	2.09327	1.70343	1.06778	0.192241	-0.959834	0.690471	1.1271	-0.835591	-0.0352159	1.86419	0.213224	-0.233221	0.180527	0.49346	-0.552336	-0.222844
AMOTL2	-0.120179	0.0703028	0.0197201	0.0931032	0.200185	-0.049056	-0.285782	-0.0452788	-0.0450456	0.0924032	-0.129815	-0.0784799	-0.210095	-0.338518	-0.149777	0.428181	-0.109515	0.0949013	-0.0830945	0.0323569	-0.301723	-0.0478123	-0.108768	0.13171	-0.230768	-0.258679	-0.0801143	-0.172373	0.318176	0.336235	-0.166151	0.102739	0.275417	-0.139441	-0.152433	0.105562	-0.45803	-0.0787706	-0.0111328	0.125975	0.528241	0.0999355	-0.28032	0.361101	0.290219	-0.0903229	-0.0961709	0.0846892	-0.0676193
AMY1A	0.229937	-0.354661	-0.513683	0.453652	0.225317	0.153587	0.312464	0.649297	-0.112111	-0.139957	0.985789	0.970152	-0.495394	-0.797081	1.81323	1.90376	0.214836	1.07967	0.872309	-0.395692	0.180838	0.493624	-1.37913	0.024328	-0.796808	-0.0264366	-0.18213	0.405235	0.495877	-0.0334271	-0.887996	-1.94389	-0.0328497	0.577524	0.53242	-0.153782	-0.547014	-0.811909	0.996508	0.462636	-0.697764	-0.454302	-0.323026	-0.125875	-0.375507	-0.311207	0.0455863	-0.487634	0.0606608
AMY1B	-0.158568	-0.310264	-0.682741	0.185192	-0.11316	-0.208612	0.539904	0.746668	0.109499	-0.337533	1.34471	0.806183	-0.762331	-1.31331	0.771877	1.12144	0.0862839	0.940116	0.919533	-0.337399	0.263001	0.68588	-1.67303	-0.142612	-0.915265	0.0323872	-0.475842	0.362547	0.307008	-0.00785305	-1.11088	-1.78001	0.049578	0.540296	0.434991	0.023344	-0.406314	-0.8772	1.07402	0.726115	-0.585426	-0.446768	-0.495725	0.228832	-0.557435	-0.231019	0.279464	-0.446944	0.292683
AMY1C	-0.071371	-0.506151	-0.125442	-0.0241035	0.0287286	0.155207	0.273765	-0.261608	-0.0633563	0.266789	0.0804257	0.56985	-0.460855	-0.222622	0.0378694	0.148716	-0.0182379	0.52459	0.356074	-0.407013	-0.201096	-0.0179985	-0.634891	-0.259467	-0.0863699	-0.0589169	-0.118067	-0.0398082	0.121792	0.254108	0.0619797	-0.529796	0.324985	0.528226	0.0526519	-0.0255827	-0.0169952	-0.399298	0.251277	0.138273	-0.445273	-0.245955	-0.0426225	-0.139231	-0.0141396	0.00525486	-0.041	-0.114754	0.0226684
AMY2A	-0.0830775	-0.308452	-0.612114	-0.138023	-0.466288	-0.317102	-0.0638694	0.069526	0.0225196	-0.0646841	0.00577481	0.713419	0.0860039	0.205926	-0.183716	-0.393011	0.867163	0.0854093	0.429433	1.86417	-0.261823	0.359715	0.0519493	-0.0820229	-0.548458	-0.416399	-0.721927	0.200731	0.954911	-0.0608266	-0.198897	-0.214811	0.0292137	-0.0695958	-0.34903	-0.499599	-0.713073	-0.480614	-0.43675	-0.358092	-0.477449	-0.610439	0.195359	-0.588761	1.06854	0.348838	-0.169569	-0.295579	-0.0660347
AMZ2	0.24542	0.316073	0.0474702	-0.215153	-0.0472099	0.511188	0.143598	-0.489107	-0.19931	-0.00345051	0.889141	0.435193	-0.00374235	-0.00289	-0.779005	-0.15124	0.477642	0.44301	0.288329	0.2034	0.23309	-0.174195	0.429584	-0.15924	0.0335365	-0.0664771	-0.220684	-0.301833	0.0464826	-0.0503026	-0.408466	-0.118384	0.33208	0.169639	0.421372	0.964281	0.268078	4.91e-05	0.546541	-0.266254	-0.268318	-0.350392	0.0112503	0.497797	0.186563	0.0779576	-0.416359	-0.173061	-0.058543
ANAPC1	0.195786	-0.218799	0.0277966	-0.299824	-0.319703	0.331724	0.28795	0.0294335	-0.176008	-0.162519	0.146753	0.0642888	-0.0823256	-0.0377079	0.134675	0.162832	0.437417	0.139244	0.207262	0.507251	-0.321079	-0.68358	-0.0325745	-0.373188	0.103637	-0.0305554	0.20499	0.0770579	-0.447204	-0.248768	0.230024	0.0236031	-0.579585	-0.805041	0.020457	-0.0697171	0.0180719	-0.00511317	0.200587	-0.314194	-0.0556877	0.0361753	0.0659845	0.251819	-0.208707	-0.089771	0.306725	0.411589	-0.16555
ANAPC10	-0.0718777	0.607326	0.133643	0.525438	0.314534	-0.157675	0.182227	0.148078	-0.0508267	0.0325154	-0.0753574	-0.240265	0.143919	0.202963	-0.280827	-0.583791	0.145966	0.413267	0.30389	-0.22686	0.197316	-0.0421399	0.511258	0.444453	-0.0718738	-0.389201	-0.0549713	0.167933	0.48684	0.264804	-0.0524093	-0.705062	0.407442	0.0209741	0.146978	0.352014	0.142298	0.173432	-0.200142	-0.558091	0.0138294	0.164824	-0.00943329	-0.275983	0.305408	0.33872	0.179474	0.176524	0.308905
ANAPC11	0.068962	0.62096	0.858087	-0.0522013	0.177966	0.758432	0.338225	0.1674	-0.0465358	0.163335	0.472444	0.414059	0.669628	0.492923	-0.298316	-0.373706	-0.0892731	-0.114559	-0.0219013	-1.05312	0.120529	0.331681	0.0774599	0.0137992	0.196541	0.227676	0.607583	-0.284278	0.747191	0.291038	-0.0646039	0.583491	0.7425	-0.464945	-0.484784	0.936767	0.536206	0.0896204	-0.352975	-0.285256	0.57588	0.694294	0.040881	0.0561176	0.804201	-0.0208828	0.0913076	0.736163	-0.494475
ANAPC13	0.503021	-0.127715	-0.119668	-0.235779	-0.161589	-0.930243	-0.339359	-0.0809215	-0.253425	-0.116917	-0.344624	-0.165966	0.0371852	-0.270411	0.0658685	-0.190372	0.697074	0.338072	0.271894	-0.165953	-0.0670082	0.325307	0.375331	0.263686	-1.10008	-0.855443	-0.855314	-0.0888697	-0.503854	-0.272722	0.242093	-0.0436284	-0.828254	-0.540056	0.174966	-0.319457	0.179662	-0.729862	-0.251964	-0.393457	-0.604394	0.106154	0.0935314	-0.707072	0.024545	0.662025	-0.0180776	0.0139766	0.51274
ANAPC4	0.37983	0.130165	-0.169884	-0.0665073	-0.356043	0.191349	-0.172523	0.193249	0.0151548	0.147415	-0.0311646	-0.0486058	0.0822439	-0.252673	0.367606	0.314892	0.353508	0.412105	-0.0155623	0.586146	0.152123	0.0920851	0.445731	-0.057747	-0.445371	-0.742097	-1.0253	-0.118049	0.618461	0.36172	0.34419	1.02232	0.399728	-0.609995	-0.206293	0.483659	0.149335	0.0531013	-0.151969	-0.270523	0.358118	-0.065086	-0.214312	-0.461019	0.105244	-0.0896457	0.128485	-0.141531	0.097323
ANAPC5	-0.0126354	0.228736	0.0408044	0.00708946	0.0224099	0.210072	-0.0794119	-0.111574	-0.24081	-0.0351371	0.0170136	0.263004	0.0954572	-0.368269	0.305109	0.631457	-0.393755	-0.804744	-0.363124	0.126799	0.293906	0.013389	0.342638	0.0864078	-0.356318	-0.767671	-0.28672	-0.195758	0.20271	-0.323657	-0.0271012	0.279145	-0.239198	-0.0314233	-0.324033	0.43443	0.000246644	0.424678	0.105525	-0.00996421	0.024174	-0.20955	0.182361	0.556195	0.734797	0.705838	0.282787	0.746803	-0.360439
ANG	0.164572	-0.414153	-0.74989	-0.928577	-0.775278	-0.639549	-0.0871932	-0.364738	-0.3659	-0.320738	1.98383	1.96247	-0.0489452	0.620841	-0.623668	-1.13847	0.645124	1.64123	0.912651	-0.347956	-0.528369	-0.850362	0.528639	0.659549	0.50248	0.533937	0.646542	0.121566	0.737195	0.124331	-0.845245	-0.304305	0.0611707	-0.299998	0.998091	0.729054	1.19426	-0.028615	-0.53882	0.149523	1.21944	1.04783	-0.317056	0.051747	0.426439	0.586601	0.145009	0.577972	0.601096
ANGEL1	0.185944	0.239206	0.285346	-0.701794	-0.485807	0.0950708	-0.0476541	-0.0446509	-0.105625	0.0257822	0.175297	-0.133776	-0.457731	-0.00371601	0.13508	-0.0444986	0.310548	-0.0145383	-0.302284	-0.143935	0.121791	-0.576967	-0.137717	-0.214946	0.163296	-0.0350413	-0.0811056	-0.421223	-0.412131	-0.414954	-0.277762	0.296619	0.194847	-0.0309627	-0.161417	0.0299352	0.736638	0.295635	0.265803	-0.220614	0.19263	-0.323329	0.0542729	0.892042	-0.212929	-0.22995	0.260835	0.432142	-0.722131
ANGEL2	0.201567	-0.623643	-0.512343	0.275185	0.096384	0.230245	0.142665	-0.661016	-0.67746	-0.484618	0.240655	0.520593	-0.405696	-0.362506	-0.556067	0.618972	0.189629	0.267394	0.453803	0.702267	0.318351	0.179917	-0.0774142	0.232843	-0.324723	-0.192444	-0.0720295	0.836996	0.687526	0.222681	0.0283893	0.203695	0.119367	-0.146894	-0.37017	-0.494016	-0.208768	-0.639808	0.567779	0.449109	0.0663049	-0.138651	-0.245531	0.0585509	0.20187	0.972976	-0.337624	-0.333602	0.510901
ANGPT1	-0.890727	-1.27059	-0.555511	-1.18894	-1.53326	0.446303	-0.278508	-0.374498	-0.0493506	-0.712031	0.214441	0.0332961	1.24582	1.10981	-0.547551	-1.20591	0.636455	0.00687856	0.0198766	-0.445917	-0.465298	-0.558559	0.252867	-0.170764	0.623047	0.72755	1.00392	1.19489	0.900477	-0.739785	3.53654	2.55632	0.48672	1.34358	-0.600821	0.707649	0.648537	1.19199	-0.565253	-0.0925853	0.99679	0.257416	0.502625	0.21412	2.48706	1.43122	0.31099	-0.0886197	1.81869
ANGPT2	0.658546	0.126089	0.749899	0.851656	-0.938893	-0.220947	0.528935	0.0430662	-0.286484	-0.263696	-0.650936	-1.03615	-0.08121	-0.263883	0.336338	-0.625727	-0.867637	-0.874129	-0.620839	0.455665	-0.244173	-0.727545	-0.429651	0.569322	-0.340969	0.973322	-1.09529	1.38138	0.967694	1.75673	-0.327116	0.514805	-0.035273	-0.853452	0.014761	0.312495	0.588555	0.764695	-0.873228	0.404418	-0.366197	-0.748853	1.2705	0.649144	0.0703779	1.09747	-0.885961	-0.684215	-0.786417
ANGPTL2	-0.624937	-0.825547	-0.418739	-0.4156	-0.542167	-0.503876	0.158947	-1.26095	0.245415	0.545028	-1.12158	-1.11618	-1.31087	0.8894	-0.0297838	0.210421	0.396152	0.409147	0.6784	0.42493	1.03298	0.574185	0.00271458	-0.741342	-0.56418	0.300846	-1.34061	0.503896	-1.62283	1.19666	-0.339456	1.64121	-0.552162	-0.750842	-0.822138	-0.607596	-0.104381	1.31983	-1.76575	0.27528	0.198428	0.154393	2.00011	-0.37973	-0.466471	-0.266001	-0.591361	-0.980073	-1.2031
ANGPTL4	-0.236929	-0.676368	0.8245	-1.12846	-1.28498	0.0607917	0.0895726	-1.90441	-1.29875	-1.44144	-0.704206	0.0918709	-0.229431	1.83995	0.0738217	-2.21855	-2.29052	-2.03386	-1.28435	0.40388	0.957517	-0.836002	-0.439803	-1.71946	-1.38324	0.578628	-0.819744	-0.445145	-1.03792	2.41992	-0.198742	-1.24215	0.127078	-0.929356	0.0588954	1.32377	1.83477	0.24172	-2.30777	0.677421	-0.0981113	-0.802928	-0.342981	2.78602	2.47637	2.28533	-0.979069	-1.43544	-1.85408
ANK2	0.738951	-0.119551	-0.461945	0.183183	-0.275995	-0.297306	-0.500817	0.114193	-0.00354428	0.0163153	0.347	0.334696	0.188985	0.650205	-0.753548	-0.0487642	0.111761	1.07426	0.879127	0.325849	-0.0663833	-0.516337	0.341635	-0.191681	-0.580433	-0.486271	-0.186645	0.827675	0.659658	-0.282369	-0.736179	-0.826896	0.268716	0.0429906	0.343376	0.507881	-0.272498	-0.671931	0.193787	-0.842247	-1.1266	-0.734805	0.533476	0.00354428	-0.440436	0.205229	-0.755277	-0.750079	0.163425
ANKDD1A	0.177927	-0.766312	-0.849377	0.479271	0.32973	-0.3144	-0.0681781	-0.192681	-0.300271	-0.388945	0.457863	0.388927	-0.246825	-0.0705751	-1.20354	0.194709	0.75165	0.371764	0.176557	0.984499	-0.440504	0.475428	-0.991494	-0.678545	0.468774	0.431892	0.701312	0.351489	-0.0564662	-0.0561502	1.47161	0.245937	0.11545	-0.274225	-0.464866	-1.01287	0.132765	-0.333421	0.385194	-1.05804	-1.10943	-0.629329	-0.321077	-1.39888	-0.694801	-0.0262213	-0.0602666	0.000999813	0.0488035
ANKFY1	0.579953	-0.969808	-0.502235	0.57778	0.38411	0.0373101	-0.254533	0.288859	0.311293	0.645604	-0.0302646	-0.291587	0.544533	0.672884	0.187634	0.555419	0.845731	0.467325	0.180907	0.00151822	-0.960793	-1.02613	-0.22663	-0.241351	-0.202522	-0.195822	-0.27359	0.324694	-0.57129	0.203024	-0.744744	-0.757493	-0.0515622	-0.297578	-0.208356	-0.926904	0.56055	-0.21507	0.479318	-0.186792	-0.389115	-0.211027	-0.368159	-0.996932	-0.692592	0.195332	0.538321	-0.449056	0.315293
ANKHD1	0.212254	0.151807	0.568332	0.649929	-0.202389	-0.10336	-0.0573988	0.352765	0.092545	0.256504	0.034519	0.0400106	-0.0986448	0.19982	0.361003	0.225411	0.580901	0.292673	-0.233116	0.824658	0.18116	0.47705	0.0421729	-0.099206	0.0268128	0.0175799	-0.332592	0.243843	0.0838646	0.183953	-0.290429	0.0111568	-0.153626	0.0501465	-0.241856	-0.566343	-0.494145	-0.349659	-0.135642	-0.223515	-0.143415	-0.0421121	0.0853279	-0.721145	-0.853148	-0.322821	0.108765	-0.232273	0.317917
ANKIB1	-0.572316	-1.12337	-1.04203	-0.591409	-0.122201	0.0285439	-0.148911	0.270342	0.221178	0.266646	0.0188186	-0.386712	0.213211	-0.121212	0.0254105	-0.249497	0.341495	0.1949	0.2144	0.203642	-0.0322864	0.106455	-0.11775	-0.518567	0.487075	0.442371	0.410111	0.00216326	-0.122353	-0.158729	-0.216533	0.632126	0.985766	1.23331	0.146567	0.0799922	0.164704	0.404207	0.210573	0.316927	-0.273828	-0.154556	-0.513673	0.399107	0.0377847	0.155439	-0.162341	-0.334959	-0.922147
ANKLE2	0.338444	0.452135	0.504916	0.976045	0.546773	0.432504	0.0658321	0.262601	0.253091	0.481442	-0.141688	-0.290853	-0.159602	-0.293087	0.0971198	0.437967	-0.236502	-0.183732	-0.456982	0.561398	0.850529	0.275711	-0.15961	-0.446384	0.119423	-0.105844	0.358467	0.147146	-0.220838	0.181969	0.344252	-0.612741	-0.138719	0.0242161	-0.403329	-0.635441	0.103978	0.0468847	0.483271	0.275077	0.467165	0.662656	-0.226531	0.0891088	-0.451802	-0.240961	0.100473	-0.114467	-0.75595
ANKMY1	0.358996	0.37843	0.165801	-0.305673	-0.231651	0.28911	0.568072	-0.50564	-0.514709	-0.363567	0.16224	0.160912	-0.400249	-0.312842	-0.605233	-0.10824	-0.0469577	0.298585	0.28881	0.484752	0.0275329	-0.160602	0.241023	-0.0952493	0.111539	-0.198846	-0.232013	0.161631	0.371471	-0.0686044	0.238496	0.396486	0.0608381	-0.204422	-0.460215	-0.223002	-0.232583	-0.114147	-0.331837	0.237222	0.246428	-0.205826	-0.525599	-0.567654	-0.596324	-0.39166	0.0420373	0.00968219	-0.226544
ANKMY2	1.23306	0.714687	-0.00293187	-0.303409	0.0854539	0.275192	0.00926027	0.251757	-0.0880239	0.0404211	0.509879	0.0395024	0.586806	0.425509	0.103525	-0.073096	0.0435792	-0.700574	-0.306063	-0.397697	-0.259246	-0.296608	0.11681	0.184023	0.608867	0.268194	0.627957	-0.229366	-0.238658	-0.494975	0.344532	0.328695	-0.910681	-0.747716	0.0955372	0.157899	0.838559	0.631491	0.756583	0.102886	-0.0192445	-0.0117524	-0.0620489	0.109143	0.575715	1.3507	0.0662704	0.238626	1.19926
ANKRA2	0.00594189	-0.310553	-0.376854	-0.0414983	-0.230241	-0.362392	-0.0770571	0.36368	-0.229104	-0.278446	0.368261	0.332944	-0.139829	-0.152206	0.73983	0.129392	-0.35692	-0.452781	0.215544	0.766574	-0.394188	0.0348489	0.162987	0.368026	-0.171967	-0.346812	-0.125023	-0.0596671	0.470541	-0.107862	-0.447823	0.192527	0.549234	0.775472	-0.14305	0.242218	-0.843716	-0.579161	0.323278	-0.499932	-0.096767	-0.262044	-0.407164	-0.24634	0.173013	0.0416497	0.259981	0.519015	0.30379
ANKRD10	0.667006	0.978314	1.11189	-0.763406	-0.620876	0.0840353	0.0462172	-0.386844	-0.49873	-0.151086	0.112944	0.606502	-0.588538	-0.851925	0.0369247	-0.0645864	-0.00726997	-0.465844	0.02055	0.632442	0.0903029	0.170215	0.390998	0.454465	-1.0743	-0.79227	-1.3138	0.218305	0.447047	0.548753	0.135865	-0.0221418	0.0139467	-0.184049	-0.603539	-0.168076	-0.687049	-0.00148429	-1.1648	-0.747856	0.0734322	-0.347641	0.737312	-0.67324	0.155474	0.212186	0.893402	0.0573097	0.376695
ANKRD11	0.27043	-0.585896	0.31349	-0.137293	-1.10772	-0.0787305	0.123937	-0.0700723	0.120244	0.206691	0.355233	-0.0721818	-0.575927	-0.223028	0.553456	0.342221	0.521775	0.196084	0.113092	0.62651	-0.547895	-0.215362	-0.747626	-0.65746	0.0987168	0.280587	0.00926541	-0.247681	-1.17375	-0.00939222	-0.179802	-0.817926	-1.20659	-0.753256	-0.354382	-1.15931	-0.446981	-0.766094	0.377197	0.248431	-1.08843	-0.627384	-0.7711	-0.569083	-0.928513	0.61336	-0.61203	-1.32528	0.223172
ANKRD12	-0.195788	-0.558008	-0.522591	0.345622	0.0445086	0.189681	0.586837	0.13234	0.0164591	-0.293632	0.37779	0.0705845	0.0200989	0.146288	-0.385052	-0.545863	0.166774	0.599243	0.404969	1.38382	0.376176	0.775225	0.276984	0.29383	-0.00297103	0.150202	0.0898157	0.430703	-0.548046	0.0200007	-0.402703	-0.0748762	-0.379788	-0.415648	-0.104036	-1.0985	-0.952958	-0.552336	0.023442	-0.0749225	0.556965	0.718654	-0.135063	-1.02336	-0.951168	-0.0218254	-0.277845	-0.510481	-0.0617886
ANKRD13A	0.480612	-0.406273	0.215	-0.692638	-0.472539	0.00805113	0.258391	0.11684	-0.103538	-0.0953597	-0.318994	0.249195	0.332121	0.252932	0.73449	1.26029	-0.496494	-0.511776	-0.076918	1.39911	-0.183422	0.184582	0.154713	0.0523218	-0.817388	-0.835304	-0.419202	0.548894	0.177278	0.177794	0.527246	-0.370915	-0.617164	-0.401996	-0.495913	-1.10726	0.494924	-0.120802	-0.233483	-0.333985	-1.13918	-0.682296	-0.233486	-0.174497	-0.205678	1.34225	0.481605	-0.526024	0.0216582
ANKRD13C	0.0623258	-0.278956	-0.185472	0.417412	-0.119642	-0.321808	-0.229792	-0.0716194	-0.315153	-0.134978	0.395652	0.149522	0.0801464	0.416521	-0.101767	0.138464	0.722315	0.401774	0.574317	0.0914928	0.188505	0.0738776	0.176295	-0.103677	0.395938	0.30103	0.615453	0.168938	0.256579	0.375943	0.150847	0.04076	-0.186384	-0.0799629	0.567636	-0.147884	0.216175	-0.540946	-0.236784	-0.491321	-0.4324	-0.0752197	0.12119	-0.338184	-0.21138	0.538281	0.341795	-0.298083	0.162253
ANKRD16	-0.0685713	-0.0219299	-0.0542024	-0.0878833	0.0282727	0.235117	0.015913	0.532788	0.289198	0.878849	-0.361096	0.154809	-0.0291824	-0.368356	0.55641	0.152727	-0.07422	0.23494	0.355815	-0.324112	0.624245	-0.0289899	0.231222	0.174357	-0.0158111	-0.310354	0.112881	-0.0638621	0.198404	-0.128754	0.431291	0.521686	-0.0295323	-0.58999	0.207092	0.122407	-0.03581	0.199435	0.231416	0.806448	0.850143	0.733111	-0.179872	0.0919628	-0.317492	-0.319117	0.176961	0.427222	-0.332513
ANKRD17	0.682409	-0.504915	-0.451356	1.40496	0.452272	0.292662	0.918302	0.188358	0.328486	0.48422	0.710062	0.413126	-0.458618	-0.292328	0.0410713	0.415432	0.389989	0.624495	0.782259	-0.103124	0.28724	-0.0680568	0.121528	-0.00436711	-0.826665	-0.407051	-0.309162	0.24892	-0.422339	-0.490994	-0.637325	-1.17816	-0.317689	-0.738334	-0.514412	-0.919264	-0.0814527	-1.28341	-0.109232	-0.430398	-0.42391	0.131647	-0.97846	-0.791221	-0.765987	0.351307	-0.20965	-1.10704	0.360098
ANKRD20A1	0.453951	0.199429	0.795984	-0.916514	-0.813363	-0.477917	-0.0731463	-0.233499	0.37029	-0.441102	0.14719	-0.12492	-0.346715	1.25852	-0.188186	1.26397	0.880686	-0.148687	0.000302921	0.790871	-0.128784	-0.209402	-0.000302921	-0.314982	0.662783	1.27906	1.00907	0.0574218	0.212962	-0.298803	-0.0909304	-0.148522	-0.589206	-0.538455	0.613028	0.977336	0.249762	0.527275	-0.282476	0.831716	-0.540025	-0.751589	0.330956	-0.0468633	0.0837061	-0.398826	0.405997	-0.295962	0.477135
ANKRD22	-0.522595	0.162971	-0.625828	-0.815073	1.15007	1.26823	1.28414	1.79156	1.36338	0.289248	-0.321785	0.355254	1.5973	0.978645	-0.863113	-0.807438	-0.450651	-0.226052	0.92776	-0.693316	-0.0608115	1.63631	0.864031	1.49697	-0.63235	0.254701	-0.501161	0.766678	0.225355	0.176996	0.893536	1.36939	1.59482	1.59316	-0.297447	-0.275831	-0.409321	0.559748	-0.122816	-0.475638	-0.718133	-0.690093	0.457063	-0.4265	-0.507278	0.271883	0.0472957	1.51122	-0.244217
ANKRD27	0.0290995	-0.23825	-0.199741	0.706667	0.357064	-0.0670125	-0.000465986	0.158214	-0.199706	0.216175	-0.0294395	-0.0463477	0.0726606	0.201761	0.141227	-0.0746029	0.328425	0.589659	0.0300672	0.00647536	0.31609	0.201588	-0.0660454	-0.0638315	0.800855	0.44516	0.864815	-0.0122466	-0.185093	-0.0398316	0.164682	-0.167625	-0.0619999	0.0502196	0.346364	-0.0185961	-0.372477	-0.426834	1.24701	1.08622	-0.253281	0.0697302	0.0900275	-0.118579	-0.495251	-0.0795619	-0.215517	0.434442	0.686854
ANKRD28	0.180472	-0.839553	0.241654	0.931029	1.20961	-0.00125817	0.252833	0.684595	0.707415	0.703115	1.76946	1.55639	0.3022	0.365528	0.172047	0.359208	-0.196243	-0.38434	0.147061	-0.365636	0.0107218	0.729284	1.78432	1.12703	-0.272305	-0.231065	-0.344405	1.39443	1.43934	0.776206	0.343108	-0.907493	0.0550883	1.08722	-0.108162	-0.110873	0.120929	-0.718872	0.151227	-0.724752	-0.620712	-0.246302	0.125945	0.696832	-0.160284	0.578337	0.733934	0.120209	0.18113
ANKRD30B	-0.233139	-0.524425	-0.270242	0.0547516	0.270772	-0.368499	0.101316	0.223103	-0.00585387	-0.137859	-0.36282	0.155864	-0.487508	0.144689	-0.45331	0.868518	-0.306985	-0.406538	-0.181355	1.16629	-0.575406	0.14143	-0.221868	0.142669	-0.0468049	0.139948	0.0279336	0.0293496	-0.375154	1.03776	-0.685662	-0.329691	0.505673	-0.407198	-0.595087	-0.0536631	-0.686541	-0.123947	-0.390919	0.836847	1.09909	-0.026773	-0.513837	0.0251362	-0.148784	-0.686663	-0.0503922	-0.203451	-0.25184
ANKRD32	0.259802	0.048119	0.250843	0.504376	-0.0613153	0.128413	0.24145	0.540525	0.758032	0.667068	0.533394	0.219359	-0.743171	-0.893267	-0.257443	-0.282009	-0.548896	-0.669616	-0.395398	-0.308942	0.0275779	0.469908	-0.0296724	0.282963	0.406024	0.302027	0.489446	-0.100777	0.00374256	-0.28308	-0.188125	0.579326	0.309232	0.258451	0.026628	-0.244305	-0.354486	-0.508837	0.33663	0.703419	0.649759	0.0523464	-0.0165731	-0.155297	-0.0717156	-0.329171	0.0428425	0.208757	-0.0866119
ANKRD33	0.153181	-1.08554	-0.976852	0.613865	0.86293	0.0737216	0.312754	0.162649	0.676429	1.28293	-0.344349	-0.624058	-0.200049	-0.237864	0.470951	-1.26078	-1.03098	0.181964	-0.317341	-1.2912	-0.275194	0.57881	-0.367872	0.00823839	0.117109	0.615447	-0.926915	0.0408499	-0.681013	1.1948	-0.0446477	-0.619966	0.365577	0.356973	-0.556384	-0.809091	0.419662	0.919289	-0.617019	1.31604	0.795507	-0.381398	-0.732692	-0.799591	0.441591	0.28178	-0.348201	-0.368513	0.194898
ANKRD36B	-0.366332	-0.244421	-0.464153	-0.2485	0.131522	0.124578	-0.0215227	-0.0278766	0.0263424	-0.361983	0.629349	0.714483	0.0283345	0.636125	0.152936	0.323325	0.0462843	-0.559937	-0.130172	1.6039	-0.148641	-0.152891	-0.120778	-0.288786	0.0996774	-0.204345	-0.022765	-0.411759	-0.470014	-0.634735	-0.0111455	-0.212397	0.0575585	-0.332438	0.134692	-0.352044	-0.501782	0.0435618	-0.0284301	-0.0756401	0.256021	-0.0467604	-0.255833	-0.0478207	-0.415298	-0.361372	-0.178937	-0.158041	-0.106389
ANKRD37	-0.223946	0.107928	-0.60831	2.67865	2.44568	1.17763	0.528043	0.0262255	0.900047	1.53756	-0.00804068	-0.619123	-0.601237	0.211409	0.688624	-0.62451	-0.57424	-0.695176	-0.335975	0.344851	2.73685	1.36384	-0.0958885	-0.136149	3.06338	3.24747	3.18753	-0.349705	1.25221	0.15914	-0.442481	-0.548959	-0.0949206	-0.652962	1.4055	2.15684	0.688585	-0.126273	0.529832	-0.132605	3.8347	2.90848	1.07	0.664967	0.581653	0.430252	-0.073457	0.748246	-0.742466
ANKRD39	-0.135784	0.11137	0.0700532	1.51339	1.31853	0.316981	-0.0900049	0.214402	0.0184199	0.427332	-0.0287599	-0.315581	0.60669	0.163345	0.680525	0.176201	0.532556	0.770122	0.180793	-0.665578	-0.695888	-0.765969	0.0824447	0.0305067	0.502207	0.177312	0.456686	-0.525407	-0.0626614	-0.0955806	0.218146	-0.07535	0.126212	0.198271	0.037215	0.563082	0.015323	-0.0230446	0.417897	0.00323008	0.656343	0.40357	-0.591513	0.076323	0.375512	-0.375761	-0.20657	0.0810353	-0.449175
ANKRD40	-0.111532	-0.223162	-0.228113	-0.0983266	0.0168165	0.343458	0.00403985	-0.160731	-0.0331627	0.0463325	0.190508	0.772077	-0.205461	0.0703985	0.249718	0.168482	0.306986	0.839605	-0.147946	-0.161256	-0.0478989	-0.347072	0.171959	-0.0176806	0.112615	-0.145345	0.242614	-0.21445	0.0309117	0.00339901	-0.174842	0.719434	0.107923	0.0803849	0.373737	0.40695	0.132868	-0.111899	0.14832	0.141168	-0.320204	-0.0698534	0.273253	0.167342	0.500748	0.227298	-0.502461	-0.235916	0.0638429
ANKRD46	0.426003	0.649246	-0.493958	0.965483	0.658667	-0.206794	-0.144031	0.767925	0.309276	0.256701	0.389081	0.332913	0.846125	0.3558	-0.350438	0.304327	1.14609	0.895458	0.354584	0.00578944	0.0942706	-0.116862	-0.550259	-0.436151	-0.558044	-0.256357	-0.313076	-0.350247	0.0415622	-0.961019	0.37948	1.5094	0.531237	-0.215124	-0.165595	0.391616	-0.808762	-1.11874	0.107187	-0.761019	0.0740529	-0.335998	0.137531	0.118261	-0.00091318	0.138813	-0.393964	-0.296323	0.754665
ANKRD49	0.107864	-0.165456	-0.357014	-0.215467	-0.473571	-0.213273	-0.15854	-0.443176	-0.286353	-0.114739	-0.347622	-0.187914	-0.133276	-0.12043	-0.597206	-0.608212	0.208122	1.05892	-0.0522311	0.688211	0.03676	0.263591	-0.125756	-0.0251178	-0.789927	-0.77254	-0.721379	-0.0113365	0.270127	0.0638166	0.57962	1.25748	0.419397	0.486943	0.207653	0.656198	0.091412	-0.37403	0.861967	0.605349	0.396296	0.115583	-0.0714421	-0.0277326	0.310287	-0.150365	0.398154	0.71148	0.161072
ANKRD50	1.39528	-0.0415265	0.0277826	0.534934	0.168315	-0.0928437	0.2776	0.0959135	0.356049	0.126683	1.01344	0.37194	-0.0349712	-0.11651	-0.00133267	0.871393	0.291554	1.01879	0.435881	-0.45759	0.740679	-0.0695865	0.354482	0.158912	-0.71448	-0.458897	-0.596139	0.0757428	0.319736	-0.641936	-0.0421165	-0.430654	0.865995	0.537437	-0.0656074	-0.26876	0.796283	-1.20054	0.124346	-0.180162	-0.236005	-0.241005	-0.940535	0.0450689	-0.0705888	0.719679	0.366152	-0.968063	0.963512
ANKRD54	0.293828	0.494125	0.784846	0.394514	0.0225664	0.375683	-0.136917	-0.452497	-0.316551	-0.0278891	0.475903	0.466927	0.63642	0.229167	0.534112	1.98393	0.534565	-0.112806	-0.247685	-0.48492	-0.689235	-0.520479	0.18075	0.258562	-0.0538597	-0.168672	-0.0606317	-0.649805	0.0908645	-0.237782	-0.0858792	0.0554471	0.0331195	-0.000123361	0.60865	0.983497	-0.0706595	0.109549	0.000123361	-0.0268174	0.0216666	-0.204379	-0.416235	1.08042	0.368228	0.415905	0.330895	0.133173	0.602268
ANKRD57	0.367719	-0.759314	-0.585191	-0.0243794	-0.228869	-0.445541	-0.473374	0.0415004	0.169566	0.474351	0.293893	0.0995175	-0.498013	-0.434578	-0.595989	-0.363422	0.240209	0.904604	1.07508	-0.268104	-0.0282565	0.292492	0.241496	-0.133793	0.674784	0.646211	0.630032	0.383247	0.585579	-0.122444	0.938887	1.28148	0.442853	-0.0166225	0.216322	-0.873253	0.45714	-0.488606	1.11623	0.957174	0.623136	0.0070075	-0.730663	0.3667	-0.096013	0.0384443	0.0769279	0.218576	0.745019
ANKRD6	-0.157774	-0.750933	-0.883703	0.018197	-0.404844	-1.02106	-0.721356	0.845103	0.821874	1.07977	-0.483743	-0.421157	0.0676788	0.529672	0.167124	1.19428	1.04439	0.923499	0.824618	0.130078	0.0721552	-0.156164	0.0939667	-0.0157755	-0.27138	-0.10785	0.481165	0.242512	0.510181	-0.154476	0.205142	-0.223636	0.8781	0.624191	-0.0842891	-0.247051	-0.0467035	0.0325038	1.13868	0.796591	0.65105	0.502159	-0.216904	0.598154	0.014505	0.617613	0.283709	0.0764796	0.151555
ANKRD9	0.000441836	-0.638276	0.195865	1.56604	1.06563	0.931142	0.464531	0.856432	1.20358	1.34005	-0.0605389	-0.256369	0.603872	0.689447	1.85265	0.515535	0.511217	0.985852	1.35032	-0.928753	0.73096	0.189847	-0.332496	-0.558491	-0.000441836	-0.202642	0.288943	-0.538835	-0.536112	-0.0330397	-0.632739	-1.01402	-0.599304	-0.468999	0.119548	-0.624661	-0.51701	-0.649853	1.18022	1.53018	-0.130735	-0.129371	1.12072	-0.109166	-1.35487	-0.871484	0.896855	0.682325	-0.550238
ANKS1A	2.11726	-0.908275	0.0721228	0.104551	-0.130699	0.869973	0.776886	1.57898	2.29649	2.61606	-0.692159	-0.904509	-0.19821	-0.497938	-0.273809	0.37721	1.73807	0.379028	-0.395462	1.60394	2.0998	1.80498	-0.533242	-0.593808	3.19057	2.94853	3.07838	1.90023	0.847987	0.188777	1.53101	-1.03768	-0.274465	0.647929	-0.0804518	-1.4769	2.0255	0.00530025	-1.00353	-0.793062	-1.51795	-1.0461	-1.08918	0.801206	-1.42212	0.45441	-0.705138	0.255501	1.04189
ANKZF1	0.118374	-0.117435	-0.36358	0.00790269	-0.13108	0.359713	0.0956279	-0.117665	-0.129685	-0.074606	-0.306654	-0.414229	0.102734	-0.0299502	0.124182	-0.0617074	0.0647675	0.00953698	-0.170868	0.468996	-0.207694	-0.337708	-0.0806366	-0.0366048	0.320307	0.116955	0.190776	0.0828033	-0.0313138	-0.194177	-0.132616	0.181489	0.0523952	-0.183077	0.15079	0.109086	-0.557083	-0.329255	-0.126413	0.0659457	0.442732	0.337072	-0.27537	0.225634	-0.114027	-0.0407388	-0.0486499	0.0774302	-0.303897
ANLN	0.645615	0.800939	1.2576	0.534626	0.948746	1.48705	1.17281	0.434623	0.575434	0.678743	-0.795192	-0.248228	-0.15959	0.0251248	-0.738429	-0.862104	-0.507832	-0.651933	-0.948632	-0.892426	0.847783	0.896583	1.22288	0.946681	1.9462	2.14155	2.08863	0.502303	0.405779	0.620588	0.722402	0.0772536	0.568324	1.01267	-0.0619059	-0.401578	-0.00109713	0.532757	0.689791	0.961206	0.300771	1.72291	-0.587251	0.129021	0.334896	0.568154	0.119027	0.37626	-0.677445
ANO10	0.109935	-0.277916	-0.0451556	-0.170978	-0.0816783	-0.769181	-0.572007	-0.214786	-0.0501911	-0.221509	0.446584	0.253083	0.265971	0.168151	-0.27905	-0.0031887	0.0637577	0.370354	-0.0699306	-0.614451	-0.0991824	-0.500085	0.313055	-0.164547	0.160783	-0.177973	-0.10575	-0.166222	-0.139964	-0.1558	0.2284	0.311441	0.870327	0.702424	0.331441	0.424682	0.372155	0.188321	0.369974	0.12769	0.133432	0.229537	0.154344	0.270849	0.00548488	-0.077698	0.0636081	-0.170872	-0.0852138
ANO6	-0.183581	-0.212254	0.165603	-0.121978	-0.059675	-0.093404	-0.0989894	-0.441906	-0.0772405	-0.0287487	0.112945	-0.00695502	-0.125747	1.12851	0.289756	0.452122	-0.103315	-0.280791	-0.197648	0.208762	0.400746	-0.0192558	0.087232	-0.466901	-0.694939	-0.534182	-0.544073	0.299917	-0.602531	0.377462	0.0196703	0.368675	0.41971	0.430761	0.209266	-0.348967	0.406085	0.415003	-0.671159	-0.0963548	0.349565	0.811681	0.372849	0.360806	-0.838626	-0.185359	-0.820291	-0.570699	0.339259
ANP32A	0.182561	0.534721	0.900672	0.825855	0.897145	-0.427088	-0.125939	0.427466	-0.198186	-0.437615	-0.248178	-0.106661	-0.205298	-0.289522	0.305326	-0.0499742	-0.159669	0.423371	-0.0865112	-0.474325	-0.355018	-0.336916	-0.548155	0.182341	0.126231	0.328959	0.536715	0.177825	0.46491	-0.0419486	0.238857	-0.643461	-0.427351	-0.160926	0.247241	-0.512135	-0.151131	-0.660502	-0.00358814	0.148123	-0.222345	0.00358814	-0.544628	-0.351023	-0.315811	-0.177074	-0.170368	-0.13621	0.132369
ANP32B	0.482034	0.847964	1.19945	-0.229013	-0.482436	0.308745	0.40556	0.118241	-0.0286641	0.138669	-0.129261	-0.291257	-0.214952	-0.188979	-0.0358366	-0.212211	-0.431902	-0.0596549	-0.352914	0.370215	0.563873	0.0719777	0.398639	0.139101	0.320423	0.201298	-0.00953509	0.19121	-0.699581	-0.250529	0.273465	0.264066	-0.460612	-0.307654	-0.2059	-0.514713	-0.487285	-0.207125	0.311629	0.249036	0.51153	0.658561	0.259536	0.26629	-1.0557	-0.291664	0.28063	0.208932	-0.66211
ANP32C	0.183276	1.03531	0.819342	0.427835	0.485255	0.0905406	0.198557	0.115132	-0.351953	-0.472608	-0.237228	0.228584	0.0655972	0.0905637	0.514948	-0.256106	0.143723	0.334303	-0.21237	-0.597326	-0.476806	-0.104124	-0.328611	0.149278	0.167064	0.433026	0.827615	-0.11363	0.0749797	-0.0874891	0.0444531	-0.799667	-0.430009	-0.289666	0.30133	-0.236268	0.0303956	-0.11728	-0.00162875	-0.172248	-0.128408	0.303127	0.103365	-0.253153	0.155351	-0.148978	-0.012946	-0.115423	0.135075
ANTXR1	-0.0689728	-0.670876	-0.718719	-1.22115	-1.10885	-0.879388	0.0493579	-2.04895	0.364831	0.631599	0.900265	-0.00995733	-1.12339	-0.82535	0.611927	1.02962	0.758247	0.273067	0.745885	-0.035657	0.741467	0.616388	-0.45036	-0.90127	-1.03087	0.0947291	-0.483413	0.0242663	-0.421551	-0.199215	-0.519788	0.001557	-0.361956	-0.863252	-1.04568	-1.37564	0.176904	0.342953	-1.60653	-0.175735	-0.213741	-0.311982	0.554501	-0.909567	0.031376	0.249182	-0.473322	-0.475307	-0.205664
ANTXR2	-0.813816	-0.932316	0.20925	-0.912641	-0.470572	-0.142685	0.423249	-0.364407	0.565957	0.493421	-0.544474	-0.271156	0.608561	1.06197	-1.33377	-0.135001	-0.232311	-0.114416	-0.500244	1.19521	-0.0323429	-0.0804919	-0.196027	-0.583531	-1.31707	-0.474196	-1.31516	0.434514	-0.930259	1.10864	-0.542576	0.366757	0.577262	0.499704	-1.2168	-1.32701	0.318263	0.593468	-1.12758	-0.188671	-2.12271	-0.248781	0.536744	-0.773237	0.396106	0.909979	-1.21223	-0.585964	0.24884
ANXA1	-0.684288	-0.128748	-0.160342	-2.33315	-2.21503	-1.33814	-0.662416	-1.84861	-0.154402	-0.974473	0.442766	0.00997329	-0.728896	-0.0393338	-1.40617	-1.67411	-0.253233	0.955838	0.428745	-0.136252	0.742535	0.374479	0.794203	-0.137752	-0.802229	-0.644345	-0.521974	0.643724	-0.032534	0.238237	1.19463	-0.0509443	0.687242	1.32512	1.13506	-1.38179	0.152985	0.215391	-2.22877	-0.856529	-0.263788	-0.719456	0.456054	0.580234	-0.516599	-0.638174	0.29102	-1.01246	-0.309251
ANXA11	-0.463279	-0.468984	-0.327057	-0.399919	-0.307339	-0.509882	-0.176536	-0.244676	-0.0844876	-0.176345	0.0682428	-0.00326815	-0.145378	0.289476	0.432166	0.238953	0.0727821	0.271877	0.125704	1.45277	0.513278	0.620743	0.291441	0.384817	-0.536994	-0.536633	-0.651967	0.173894	0.327661	0.607823	0.272519	-0.451766	0.0630333	-0.140903	-0.730418	-0.967571	-0.387374	-0.320818	-0.315001	-0.219792	-0.501595	-0.335014	0.345926	-1.03575	-0.682545	-0.450493	0.202715	-0.28588	0.155549
ANXA2	-0.905947	-0.494344	-0.191028	-1.73343	-0.3623	0.258668	-0.051001	-1.2761	-0.722918	-0.550459	-0.164364	0.0977632	-0.121764	-0.493193	0.912772	0.173569	-0.588984	0.481587	0.360116	-1.53919	-0.448671	-0.514343	-0.240494	-0.308729	1.78706	1.72074	1.6569	-0.979999	-1.24388	1.05201	0.0209623	0.417529	0.425598	0.491239	1.40647	0.0311645	0.815845	1.28324	0.815193	0.22869	1.62327	1.36432	1.15376	0.652754	0.159248	-0.523519	0.113751	1.08068	-0.281175
ANXA2P1	-0.652493	-0.624444	-0.00470234	-1.53753	0.220747	-0.715973	-0.669625	-1.04696	-0.856518	-0.555206	-0.262432	0.303332	-0.620173	-0.876834	0.662756	0.255464	-1.07197	0.70949	0.831875	-1.76245	-0.42574	0.856527	-0.9018	0.0540783	0.43855	0.512569	0.317358	0.265572	0.489791	0.443443	0.0169522	-0.164879	0.617014	0.786409	0.340951	-0.485173	0.350514	0.851316	0.181881	0.589465	1.16252	0.793268	0.293869	0.521427	-0.142781	-1.21496	-0.352426	0.706651	-0.451261
ANXA2P2	0.0381474	-0.232818	0.0625775	-0.080805	0.116603	-0.0131199	-0.105151	0.0838897	0.0449407	-0.141771	-0.236665	-0.139911	-0.167568	0.190938	-0.00646384	0.0849918	0.0150996	-0.0184845	0.0969496	-0.00104121	-0.229024	-0.647861	-0.0160901	-0.0106171	0.137723	0.105731	0.0142104	0.0472714	-0.254757	0.0520445	0.0344515	-0.0321798	0.0340438	0.0142351	-0.232759	0.154931	-0.115426	0.132454	-0.173635	0.111389	0.108502	0.124292	-0.0433837	0.0136444	-0.0229045	-0.19327	0.0365803	-0.0284356	-0.0921488
ANXA2P3	-0.125047	-0.381561	-0.367057	-0.997115	-0.0759103	-0.432016	-0.341523	-0.492691	-0.267457	-0.190718	0.0446445	0.379371	-0.342654	-0.504029	-0.0058676	0.0326204	-0.559271	0.759011	0.258998	-0.779663	-0.200145	0.0683646	-0.401019	-0.0901224	0.459057	0.581454	0.261902	-0.114369	0.235963	0.399147	-0.209518	0.206547	0.544679	0.365326	0.0441154	-0.330461	0.460537	0.714527	0.0484467	0.421619	1.32836	0.887325	0.258697	0.34684	-0.335485	-0.567719	-0.124661	0.467534	-0.0731757
ANXA4	-0.0552724	0.0384323	-0.550007	0.890852	0.958283	-0.896017	-0.62597	0.0202249	0.366653	0.019191	0.86875	0.864391	-0.592827	-0.162305	-0.421596	0.660648	-0.309271	0.317657	0.646832	-0.978967	0.573515	1.20884	-0.297674	0.489506	-0.0255782	0.0786533	0.653078	0.956016	1.28724	-0.0683644	0.572673	-0.849166	0.790195	1.15826	0.369978	0.121661	-0.0945829	-0.47721	-0.350153	-0.244362	0.91586	0.693994	-0.0310358	0.212699	0.0759498	-0.489715	-0.602778	-0.479806	0.64747
ANXA5	1.20938	0.504088	0.309274	0.224128	-0.184387	0.397358	-0.104386	-0.0441898	0.0225462	0.502171	1.07098	0.609063	1.19836	0.765779	0.469691	0.505668	1.24275	0.814334	0.676644	-0.639158	0.0174876	-0.0778647	0.74154	0.458325	-0.39162	-0.62673	-0.194611	-0.210918	0.12373	0.0918124	-0.654725	-1.10935	0.886194	0.758784	0.569841	1.41432	0.832833	-0.321637	0.607532	0.310387	-0.337367	-0.0664386	-0.462856	-0.476933	0.266742	0.540835	-0.000912152	-0.637416	0.514686
ANXA6	0.116983	-0.0995536	-0.114906	-0.189498	0.0558221	-0.730727	0.0107904	0.582041	0.457064	0.426051	0.173461	0.0917031	0.153798	0.0332545	0.659761	0.0943464	-0.327321	-0.329833	-0.683594	0.440942	0.115168	0.0915273	-0.289596	-0.274701	0.139142	0.100371	0.0980187	0.0514247	-0.686995	0.46345	-0.390853	0.0688783	-0.319151	-0.756559	-1.12902	-1.09981	-0.39958	-0.334186	-0.292808	-0.321501	-0.266245	-0.0389958	0.2837	-0.82521	-0.784618	-0.345738	0.00991723	0.195446	-0.355537
ANXA7	-0.946852	-0.831621	-1.10857	-0.239885	-0.258486	-0.400961	-0.0492404	-0.412809	0.0813248	-0.224963	-0.403643	-0.442013	0.0477938	-0.052267	0.263695	-0.70717	0.269875	0.217797	0.705395	0.445124	0.775963	0.492771	-0.029102	0.143585	-0.262682	-0.080871	-0.211682	0.546495	0.13275	0.0779247	-0.0611595	0.162672	-0.00740077	0.267512	-0.0428885	-0.180606	-0.20287	0.0898101	0.228157	0.228088	-0.0498431	-0.0870366	0.737504	-0.398634	-0.532617	-0.585467	0.400182	0.15032	0.498276
AOF2	0.336086	0.544367	0.54562	0.100179	-0.257248	0.802689	0.878995	0.614588	0.232846	0.915254	-0.0861615	0.0897328	0.799443	0.211065	-0.0570425	0.262115	0.191322	-0.221309	-0.154876	-0.0671632	0.118887	0.235997	0.375278	-0.221824	0.546286	0.318494	0.364339	-0.726478	-0.66735	-0.458395	0.283215	1.0078	-0.377625	-0.601801	-0.195275	-0.13358	0.123127	-0.252721	-0.195165	1.09253	-0.180763	-0.187606	-0.260699	-0.123113	0.032872	0.332486	0.0347189	-0.0830636	-0.330208
AP1B1	-0.510861	-0.935616	-0.0204953	0.324149	0.750772	-0.256057	-0.137588	-0.102493	-0.0493681	0.385173	-0.0462425	0.21616	0.357427	0.389887	-0.328847	-0.100833	0.213784	0.11014	0.0776009	0.348329	-0.475913	0.331585	-0.321042	-0.466897	0.142694	0.24733	-0.155797	0.14718	-0.69354	0.570994	0.0941528	7.43e-05	-0.039453	0.0262775	0.37388	-0.010124	-0.140688	0.282605	-0.00676018	0.288927	-1.07158	-0.436353	-0.341327	0.180052	-0.564396	0.121354	-0.238771	-0.281246	-0.046686
AP1G1	0.304026	-0.14387	0.127682	-0.0268599	-0.577182	-0.038976	-0.162414	0.0374046	0.162547	0.163896	0.124349	-0.0967809	0.000230996	-0.000291877	0.217547	0.218517	0.690603	0.267805	0.311667	0.549111	-0.0732792	-0.3052	0.551571	0.192683	-0.191016	-0.0687091	-0.314389	0.0236296	-0.457296	0.167445	-0.0452992	-0.427171	-0.379039	-0.17544	0.136264	-0.530173	0.194046	-0.188968	0.129977	0.013731	0.347973	0.952789	-0.0650076	0.0886375	-0.532331	0.124271	-0.47436	-0.436369	0.389094
AP1G2	0.204663	-0.215316	-0.325569	-0.354	-0.100354	0.130003	0.196015	-0.267539	-0.0878005	-0.41935	-0.256143	-0.900779	0.27576	-0.126736	0.166157	-0.215739	0.024849	0.019544	-0.349322	0.947342	-4.76e-05	-0.011858	4.76e-05	0.0257447	-0.315097	-0.324507	-0.623234	0.12488	-0.0826291	-0.147497	-0.314588	0.00922392	-0.303568	-0.52877	0.108074	-0.453947	-0.231929	-0.410279	0.584315	-0.0349192	0.437242	0.0937976	-0.353895	-0.177401	-0.298564	-0.3388	0.505929	0.399376	-0.817142
AP1GBP1	0.13398	0.0955657	-0.233637	0.652202	0.282583	0.135423	0.261369	0.251441	0.0356169	0.195753	0.322967	0.227493	0.422879	0.146158	0.139927	0.100554	0.1649	0.205526	-0.0930053	0.560923	-0.274286	0.0931618	-0.00742996	0.152363	-0.351453	-0.267131	-0.314121	0.271013	-0.111052	0.112333	-0.472027	-0.0888554	0.124246	-0.262577	-0.0744631	0.0955505	0.0116592	-0.415995	0.0895175	-0.381009	-0.011743	-0.329505	-0.291148	-0.0536151	0.248999	0.176026	-0.0250502	-0.0565018	0.0845489
AP1M1	0.0766026	-0.184166	-0.00816114	0.475245	0.620116	0.108537	-0.231469	0.20425	0.0742764	0.226971	-0.327949	0.130206	-0.00601665	-0.425322	-0.234487	-0.128832	0.135436	0.165365	0.43278	-0.0539916	-0.185032	0.169961	-0.16955	-0.199008	0.550287	0.835024	0.714345	-0.153205	-0.155316	0.000123905	0.342086	-0.0684831	-0.120634	-0.236914	0.0174321	-0.209812	0.20728	-0.407603	-0.326503	-0.0318649	-0.169932	-0.155296	-0.459888	-0.156408	0.184798	0.437891	-0.0143645	-0.0800048	-0.28939
AP1S1	-0.0228785	0.779694	0.260859	0.763142	0.17091	0.626273	0.0116725	-0.0679814	0.184309	0.0442382	0.161471	0.290096	0.00582834	-0.342362	0.260436	-0.0143426	-0.110965	-0.26003	0.197659	-1.44153	0.0252202	-0.698133	0.17332	0.358504	0.178036	0.163385	0.316471	-0.58084	0.608646	0.408801	0.858112	0.362691	1.11536	1.44089	1.05917	2.14134	0.845897	0.673363	-0.500963	-0.254651	1.06312	1.118	-0.055449	0.343262	0.205182	-0.596224	0.20298	-0.431181	-0.488132
AP1S2	0.854829	-0.11011	0.498385	-0.119324	-0.0303009	-0.211633	-0.636754	-0.982604	-0.959865	-0.650182	0.724736	0.608446	1.33265	1.24622	-0.134	0.410624	0.93154	0.174102	-0.100954	-1.40641	-0.813624	-0.68443	-0.0920925	-0.246554	-0.89963	-0.805415	-0.406278	0.76655	0.507841	-0.0174052	1.49924	-0.824138	1.04396	1.39978	0.187321	-0.0664146	0.802974	0.397786	0.100438	-0.0926132	-1.31767	-0.751765	0.258465	1.15109	0.606918	1.26769	0.698222	-0.0430182	0.540681
AP2A1	0.0625986	-0.145553	0.0585967	0.274835	0.195731	0.140923	-0.323781	-0.133993	0.110051	0.199695	0.0104776	-0.295047	-0.359376	-0.157963	0.0209304	0.256291	0.00682669	0.485706	-0.377498	-0.19825	0.447937	-0.0582338	0.1081	-0.332287	0.128726	-0.077726	-0.209009	-0.108944	-0.203433	0.0636535	0.176911	-0.103583	-0.0856258	0.177296	-0.133376	-0.206686	0.262467	-0.0980393	0.339855	0.238713	0.0632607	0.158144	-0.380479	-0.0301586	-0.490807	-0.0798221	-0.404052	0.0492681	-0.00844273
AP2B1	-0.176003	-0.328805	-0.233917	0.400384	0.22468	-0.437332	-0.359197	-0.10071	-0.000172164	0.242037	0.573628	0.0572098	0.0399843	0.650031	0.0382067	0.211749	0.457354	0.41982	0.116697	0.135702	0.217405	0.106854	0.803734	-0.183936	0.272052	0.00572399	-0.0812508	0.353259	0.0382886	0.189962	-0.408165	-0.282289	0.345958	0.632798	-0.0558858	0.0846622	0.627327	0.0441254	-0.191119	0.0847774	-0.0661266	0.0544934	-0.205553	-0.167468	-0.1305	-0.140251	-0.230636	-0.846923	0.520028
AP2M1	-0.258719	-0.18499	0.0134008	-0.743912	-0.90387	-0.0611957	-0.48358	-0.510729	-0.0949109	-0.0570773	-0.00292799	-0.102102	0.263256	0.442197	-0.113017	0.407432	0.738881	0.389037	0.0508492	-0.0570272	0.334429	-0.244452	0.268643	-0.0225813	0.223929	0.104282	-0.0217157	-0.266828	-0.271496	0.462075	-0.0132789	0.357197	-0.0210695	0.575821	0.285075	0.277666	0.481884	0.734949	-0.493226	-0.378787	0.0396656	0.313644	0.242475	0.585972	0.180073	-0.0199371	0.0444399	0.296475	0.0221336
AP2S1	0.126152	0.422413	0.294437	0.330976	0.304018	0.03665	-0.205998	-0.106614	0.0828266	0.117064	-0.308813	0.0906912	-0.0216089	-0.0676385	-0.165273	-0.441262	0.305145	-0.0139338	0.443331	-0.886717	0.596381	0.166164	0.121959	-0.21898	1.04253	0.465761	0.903468	0.0727174	-0.0286161	0.527273	0.252912	-0.407499	-0.261485	-0.00737127	-0.374578	-0.0210625	0.805701	0.612916	0.172069	-0.0741591	0.411798	0.524471	-0.236899	0.30047	0.842204	0.565614	-0.0374643	-0.174264	-0.357998
AP3B1	0.273493	-0.0933551	0.037248	0.4802	0.0302996	-0.188613	-0.0474912	-0.4025	0.0594068	0.16839	0.176511	0.204939	0.426843	0.227781	0.0474789	-0.0416743	0.684159	0.292624	-0.0777545	-0.161379	-0.157391	0.309955	0.697675	0.202454	0.142986	-0.114168	-0.458716	-0.0755215	-0.103101	0.551097	-0.438813	-0.356451	0.682537	1.31936	-0.560216	-0.595666	0.175781	-0.430122	0.0100818	0.0492168	-0.328918	0.0243498	-0.0306412	-0.289846	-1.12332	0.422434	0.272045	-0.464769	0.177635
AP3D1	0.118379	-0.378465	-0.139873	0.356939	0.199818	0.478756	0.0534677	0.0778123	0.287334	0.29033	-0.0754449	0.0860776	-0.0562774	0.0683868	1.41244	1.28117	0.649124	0.094159	-0.00270967	-0.498345	-0.174011	0.0132732	0.112214	-0.14271	-0.480663	-0.45896	-0.708255	0.0286601	-0.464777	-0.252223	-0.122392	-0.80168	-0.474555	0.0704208	0.391382	-0.175866	0.139237	-0.212941	0.239545	0.498195	-0.112635	0.0254946	-0.838978	0.46712	-0.173177	0.686306	0.0847111	-0.719452	0.00270967
AP3M1	-0.0273598	0.263348	0.226832	0.39571	0.452329	-0.144481	-0.0909073	-0.0704293	-0.251385	-0.0930693	-0.0546448	-0.105513	-0.0932778	0.102989	0.543337	-0.415654	0.690247	0.23886	-0.0803044	-0.159184	0.279675	0.387731	0.0694762	-0.146089	0.318252	-0.238275	0.154663	0.409079	0.0205219	0.161613	-0.329162	-0.756234	-0.251129	0.321226	0.236654	0.289985	-0.0241448	-0.139109	1.0577	0.143951	0.0430924	0.383089	-0.033468	0.211251	-0.563331	0.0338501	0.476107	-0.0499111	0.604399
AP3M2	0.987232	-0.0589605	0.254688	0.744335	0.594423	0.571993	0.00135319	0.276199	0.0496976	-0.168233	1.12944	1.1376	-0.133017	-0.169049	-0.624595	-0.0733653	0.556822	-0.289073	-0.564966	-0.108684	0.117023	0.201424	0.294191	0.663055	0.66478	0.0506084	-0.151117	0.180581	0.537017	-0.275039	-0.402019	-0.616865	0.582877	0.551174	-0.704616	-0.444622	0.0183776	-0.831184	0.0534455	-0.589424	0.492499	0.276109	-0.531417	0.000913711	0.835474	1.17923	-0.307185	-0.685175	1.05137
AP3S1	-0.32385	0.210918	-0.341834	-0.00707613	-0.0848303	-0.0639288	-0.331014	-0.305277	0.21697	-0.121461	0.3184	0.352937	-0.257541	0.0970866	0.857108	0.0611116	-0.142411	-0.00574258	0.182862	-0.473271	-0.238111	0.36273	0.0874855	0.21668	-0.29147	-0.0427722	-0.0616555	0.295038	-0.149818	0.289612	-0.45299	-0.447669	0.364267	0.623029	0.333708	0.304799	0.00412993	-0.0100299	0.20509	-0.149403	-0.419694	0.134445	0.0945706	0.285827	-0.598122	-0.134776	-0.0127576	-0.203005	0.533745
AP3S2	0.0854119	-0.35729	-0.127456	0.443392	0.265266	0.0252598	-0.397083	0.277527	0.261174	0.43226	-0.192631	-0.375025	0.0269801	-0.101596	0.00727398	-0.356952	0.450592	0.149481	-0.212681	-0.110229	0.192758	-0.128169	0.267765	0.131995	0.0583949	0.0483907	0.129044	-0.0158703	0.088561	0.0580932	0.00318718	0.385974	0.0329264	-0.601843	-0.364428	-0.156997	0.101968	0.125096	-0.0168559	-0.125869	0.275964	-0.00820277	-0.0859175	-0.695005	0.609	0.486839	0.0636045	-0.218035	-0.131931
AP4B1	0.00237071	0.158564	-0.0169604	0.177344	-0.468156	0.0527598	0.284909	0.163982	-0.0613847	0.162851	-0.314841	-0.0145718	0.0672159	-0.386122	-0.241597	-0.317815	0.147521	-0.264131	-0.46628	0.918168	-0.152147	-0.0712649	0.508249	0.068422	0.40878	-0.147858	0.0410323	-0.0704905	-0.00237071	0.177883	-0.0458078	1.18763	0.145486	-0.16436	0.399358	0.613349	-0.102975	0.115025	-0.370993	-0.58674	0.187518	-0.180446	-0.196552	-0.522821	0.0705346	-0.113415	0.0257996	0.314517	-0.243877
AP4E1	-0.094351	-0.240479	0.065924	0.35709	0.12647	0.0708524	0.104717	0.238361	0.429851	0.554795	-0.39474	-0.358365	-0.110568	0.0070801	0.280998	-0.00926581	-0.110085	-0.131737	0.064709	0.452353	0.344888	0.178518	0.401118	-0.0764938	0.209809	-0.177496	0.192311	0.358349	-0.0529504	0.435426	-0.0703248	-0.673978	-0.293552	-0.0329232	-0.375697	-0.674591	0.013482	0.389703	-0.62172	-0.119487	-0.0841185	0.2244	0.0122883	0.0799707	-0.749669	-0.100302	-0.525154	-0.787141	0.0138062
APAF1	0.164006	0.124139	0.393505	-0.188583	0.161689	-0.248835	0.165519	-0.0832432	-0.219368	-0.367582	-0.122439	-0.399411	-0.386582	-0.227906	-0.457388	-0.243764	-0.529192	-0.65102	-0.492088	0.5226	0.0875136	0.0553924	-0.177267	-0.001505	-0.133749	0.0469448	0.256505	0.0103964	-0.309251	-0.0683129	0.119521	0.490546	-0.0996147	-0.331772	-0.68352	-0.120063	-0.744299	-0.539453	0.103475	0.366867	0.0106337	-0.253964	-0.0175607	0.483069	-0.272338	0.639359	-0.095518	0.0435861	-0.200656
APBA3	-0.273395	-0.355654	-0.289424	-0.0415633	-0.218582	0.132104	0.13895	-0.094149	-0.0575069	-0.25548	0.0922424	0.0248397	0.31391	-0.153533	-0.561755	-0.482182	0.2574	0.201925	-0.228047	0.0243785	-0.240705	-0.453592	-0.208543	-0.0856206	0.255157	0.0795775	-0.016261	-0.236231	-0.089863	-0.267428	-0.268639	-0.0230919	0.34473	0.0863924	0.0030732	0.248123	0.470895	0.246621	-0.5498	-0.104741	-0.143151	-0.167588	-0.189636	0.0812779	-0.0277504	0.290506	0.272171	-0.371188	-0.00739588
APBB1IP	-0.545722	-0.798266	-0.820622	-0.66987	-0.000225818	0.299529	1.14787	0.380336	0.730398	0.45452	-0.30063	-0.589551	0.694681	0.65349	-0.682288	-0.871117	-0.549431	-0.516982	-0.961227	1.75413	-0.168794	0.109292	0.573618	0.390229	-0.609647	-0.152294	-1.08894	0.903992	-0.347276	1.4449	-0.292102	0.0272856	0.483239	0.908906	-0.668667	-0.602584	-0.597841	0.123742	-0.0443156	0.282565	-1.47421	-0.929545	0.196526	-0.086182	-0.577195	-0.180832	-0.406771	-0.0866584	-0.409576
APBB3	0.119362	-0.206457	-0.302119	-0.130453	-0.217115	-0.34452	-0.117118	0.328536	0.0212111	-0.0909777	0.4848	0.358197	0.141682	-0.31864	1.27479	0.72748	0.715854	-0.010394	-0.496943	1.0989	-0.37957	-0.539511	0.644664	0.477002	-0.432284	-0.731248	-0.857318	-0.545783	0.318477	0.24349	-0.458811	0.194836	0.0554513	-0.32123	-0.210141	0.0944805	-0.0287041	-0.0454853	-0.498774	-0.446657	0.270457	-0.37847	-0.753886	-0.413174	0.436994	0.201272	0.929158	1.06483	-0.14542
APEH	0.104855	-0.0350156	0.144639	-0.203564	-0.385919	-0.0121087	-0.226055	0.0268549	0.179828	0.380379	0.374147	0.141088	0.362484	0.195741	0.474693	0.108437	0.96372	0.674366	0.160508	-0.446687	0.308259	-0.419431	0.612625	-0.0567502	-0.529103	-0.583381	-0.841438	0.503608	0.370523	0.135381	-0.0140779	0.365007	-0.124676	0.13028	-0.135702	0.315266	0.634881	0.202825	0.962129	-0.00155796	0.300801	-0.00604916	0.162089	0.212009	-0.0922154	0.109509	0.752151	0.464481	0.175641
APEX1	0.986016	0.919003	0.659659	-0.625696	-0.979494	0.199983	0.0921488	-0.0596579	-0.13609	-0.161634	0.289078	-0.285352	0.216327	0.0680119	0.741003	-0.170359	0.152215	-0.0427034	0.0183787	-0.112518	0.502289	-0.595109	-0.683752	-0.887301	0.0549396	0.0171406	0.0924901	-0.141348	-0.0857103	-0.115803	-0.0992734	-0.691054	-0.585307	-0.593217	0.459063	0.381636	0.402289	0.48818	0.120439	-0.361874	0.173225	0.45206	0.0119445	0.104271	0.0549287	-0.870161	0.557526	0.304092	-0.767077
APEX2	-2.20532	-1.67036	-1.52174	0.668448	0.534618	0.417505	0.186705	-0.212214	0.205456	0.226692	0.308261	-0.221898	0.282943	-0.112317	-0.298125	0.0878929	-0.296706	-0.125382	-0.331987	-0.235587	0.17432	0.0200154	1.83e-05	-0.0461283	0.690977	0.0247784	0.147167	-0.112275	-0.26639	0.158299	0.229473	0.154138	-0.255817	0.225205	-0.302655	-0.0209213	0.412941	0.130065	-0.205524	-0.210633	0.283627	0.354005	-0.282826	0.0346614	0.426488	0.313238	-0.230165	-0.0593231	-1.83e-05
APH1A	0.0787655	0.232393	0.587844	0.757066	0.675388	0.481095	0.292572	0.74979	0.349889	0.377323	-0.160919	0.337195	-0.25249	0.0180785	0.364644	0.287796	-0.478752	-0.0149193	0.484092	-0.438889	-0.555826	-0.543814	-0.300882	0.335616	-0.203397	-0.0226484	0.215791	0.231104	0.533251	-0.0657692	-0.258673	-0.00203303	-0.380754	-0.374041	-0.1268	0.0781952	-0.230394	-0.344807	0.100842	0.765338	-0.265617	-0.159828	-0.536902	-0.0843865	1.03974	0.324598	-0.375268	0.193162	0.227122
APH1B	-0.530536	-0.447598	-0.768816	-0.276956	-0.188296	-0.34177	-0.495364	-0.0801513	0.0187133	0.00637591	-0.466699	-0.677561	0.657942	-0.13906	0.310761	-0.514543	0.856849	1.19384	-0.00363222	-0.332768	-0.867273	-0.302045	1.15407	0.698458	-0.36117	-0.260545	-0.181355	-0.568037	-0.740522	0.532603	0.0632044	0.039257	0.948655	0.637862	0.416534	0.603216	0.994275	0.461198	-0.567831	-0.470461	0.219377	-0.0540881	-0.277833	-0.723467	0.278478	-0.277373	1.08119	1.30236	0.918218
API5	0.380653	0.352252	0.384114	-0.0817141	-0.241227	0.0960803	-0.188203	-0.110893	-0.079069	0.0405249	0.0897528	0.119107	0.260662	-0.00706239	-0.731166	-0.0944034	0.0231992	0.280952	-0.225707	0.32036	0.290412	0.64673	-0.378515	-0.494578	-0.307738	0.0656635	-0.175975	0.182035	-0.315429	-0.0733269	0.454899	0.146356	0.0388147	0.118112	-0.543013	-0.564933	-0.113176	-0.194384	-0.0115622	-0.213871	0.255905	0.398263	0.595436	0.995882	0.47872	1.00945	0.0987868	0.0651753	0.0848309
APIP	-0.387201	0.422895	0.395366	-0.063246	-0.461285	0.148482	0.0959027	-0.0564198	0.0157348	0.0429834	-0.443636	-0.493332	-0.40095	0.434157	-0.0921502	-0.231547	0.685499	0.872382	-0.268834	-0.602736	0.159757	0.062126	-0.0572021	-0.151346	1.30061	1.07085	1.50251	0.0716513	-0.173306	0.435596	1.29956	-0.063904	0.315001	0.187388	0.111319	0.387942	-0.157607	0.75245	-0.7095	-0.53224	-0.265972	0.237199	0.979354	1.10215	0.253589	0.175798	0.340178	0.226253	-0.16718
APITD1	0.845738	1.39267	1.26587	0.00570846	0.226409	0.468173	0.03695	-0.574745	-0.494058	-0.310899	-0.00796184	-0.104186	-0.144144	-0.444226	0.421325	0.293187	-0.171632	-0.468909	-0.215089	-0.557468	0.509381	0.61856	0.497945	0.313737	1.54296	0.882159	1.14022	-0.484827	0.223419	0.0121582	0.497192	0.330311	-0.265526	0.0415463	-0.00810963	0.396507	0.396476	0.351507	0.123379	0.45327	0.610263	1.11048	-0.645378	-0.65718	-0.0947615	-0.729488	0.319938	0.368834	-0.466247
APLNR	-0.857169	-0.434256	-0.364809	-1.04777	-1.49993	0.902898	0.908661	-0.801985	0.711772	0.771831	-1.8915	-0.584883	0.469081	1.52493	0.0089347	-0.741225	0.264225	0.577404	0.117993	1.63859	0.739086	0.0631741	0.0340462	-0.357593	-0.213238	0.396764	-0.837196	0.0821457	-1.14108	1.15324	-0.82451	-0.690472	0.337245	-0.135898	-1.1578	-1.25932	-0.790297	1.53794	-0.843236	0.753254	-2.01612	-1.11191	1.87767	-0.346086	-1.11071	-0.630672	-0.948839	0.382466	-0.543154
APLP2	-0.705851	-0.957571	-0.166554	-0.655431	-0.601743	-0.453393	-0.494314	-0.647186	-0.283349	-0.246983	0.492627	0.53239	0.00522611	0.0414184	0.0646289	-0.0850049	-0.167285	0.088048	-0.198844	0.186319	-0.259887	0.268425	0.25376	-0.248184	-0.361765	-0.386195	-0.514762	-0.342405	-0.880351	0.412089	0.0121769	-0.256679	0.599459	0.559466	-0.40022	-0.0456374	0.132286	0.815999	-0.380934	0.775261	0.541966	0.852198	-0.278872	-0.133078	-0.24345	-0.0727277	0.0330317	-0.306351	0.490089
APOA1BP	0.33836	0.765245	0.507047	1.12298	1.41074	1.44944	0.888459	0.773835	0.782026	1.32682	0.151773	-0.163398	0.272499	-0.234602	0.330243	0.165081	0.29392	0.954174	0.845281	-0.936577	-0.107363	-0.373428	-0.392937	-0.168596	0.602683	0.353698	0.339637	-0.375406	0.598978	-0.361721	0.0551518	0.278178	-0.332042	-0.349512	0.274516	0.878921	0.357565	0.0353116	0.951256	0.683949	0.896059	0.415101	-0.520221	-0.0402348	1.1287	-0.11517	-0.403167	0.100294	0.272315
APOBEC3C	0.446523	-0.413179	-0.282226	0.253393	0.557078	0.0738986	0.0383001	0.0280769	-0.0722635	-0.0112454	0.214453	-0.000177207	0.309306	0.198126	-0.604699	0.223785	0.162707	0.139632	-0.247702	-0.0643095	-0.494644	-0.137644	0.12129	0.441056	-0.0110603	-0.205446	0.125134	0.0466216	-0.0375942	-0.0425802	-0.329019	-0.0709878	0.490127	0.542194	0.393545	0.308961	0.380065	0.434719	-0.379185	-0.40829	0.0642155	-0.0185518	-0.30525	0.120879	0.294403	0.18369	-0.0153928	-0.101674	0.350665
APOBEC3D	-0.0771002	-0.430052	-0.252863	-0.559248	-0.222761	-0.183646	0.255021	0.0933617	-0.0235915	-0.20889	0.0820889	0.14449	0.671713	0.322474	-0.626466	-0.254448	0.0835939	-0.256823	-0.422182	1.01939	-0.39028	0.128554	-0.0118148	-0.016616	-0.0574273	0.0313178	-0.0637901	-0.0751156	-0.19383	-0.0240641	-0.333902	0.570587	0.756156	0.537793	0.0145554	0.165731	-0.0839603	0.261111	-0.256489	-0.39481	-0.452323	-0.359596	0.302096	0.252098	-0.27987	-0.0842243	0.173014	0.399651	0.15925
APOBEC3F	-0.385484	-0.234872	-0.394388	0.210191	0.446351	-0.188351	0.379808	0.0782376	-0.086219	-0.0686968	0.3001	-0.328643	0.714392	-0.0418954	-0.708365	0.0532305	-0.0230786	-0.0171624	-0.206137	0.598851	-0.668969	-0.371234	-0.213523	0.365425	-0.255136	-0.550746	-0.11858	0.0069002	0.845961	-0.0453335	-0.104332	0.42489	1.27551	0.644409	0.341729	0.948349	0.10088	0.621191	0.0917625	-1.18398	0.807505	0.0924552	-0.344478	0.240024	0.752424	0.0837704	-0.0278233	0.57122	0.435026
APOBEC3G	-0.733184	-0.267562	-0.895487	-0.334685	-0.00619776	0.485156	0.764622	0.538101	0.69307	-0.22082	-0.507473	0.187087	1.80907	0.908868	-1.42129	-0.570576	-0.750149	-1.32361	-1.28116	0.237301	-0.465166	0.721075	0.802148	0.751135	0.721623	0.554929	0.561639	0.175097	-0.221792	-0.0476579	-0.350433	1.2465	0.70256	0.97356	-0.896002	-0.739271	0.108756	2.83649	-0.358869	-1.26987	-0.305402	-0.990214	0.486516	-0.150563	-0.515943	-0.303399	0.258156	0.506565	0.0215082
APOC1	1.39642	-0.509005	-1.36552	-2.17884	-0.318185	0.390291	0.44604	-0.778471	0.385198	0.550648	-1.23034	-1.70426	1.6753	1.0206	2.34374	1.23785	0.595765	0.0205217	-0.307738	-0.668118	-0.190811	0.384611	-1.37699	-0.369912	-0.824059	-0.158453	-1.51343	-0.0902779	0.484176	-0.126722	0.976749	-0.0953169	1.45425	1.43502	0.395887	0.567649	-1.64145	0.466864	1.51408	0.623804	-1.8149	-1.86219	0.950085	0.160112	0.0434379	-1.39894	-1.26098	0.568934	-1.42035
APOD	0.0799949	-0.396347	0.0844071	0.488223	0.602166	-2.02104	-2.95608	-2.25877	0.855986	0.994183	1.1893	0.868576	-0.657562	-0.139801	0.247317	-0.213943	1.20334	0.855872	-0.199682	-1.48118	-1.2976	-2.27005	1.2555	1.3239	0.891184	0.593067	1.03631	0.900158	1.25803	0.486382	-2.01767	-4.19217	-0.625658	-0.881024	0.80652	-0.0988255	0.838186	1.36774	-1.5147	-5.33078	-5.70434	-1.94975	0.891321	0.856448	-0.573687	-0.326516	-0.113924	-0.935454	0.748716
APOE	0.658206	-0.728233	-0.6108	0.420517	0.416096	0.329997	0.151445	-0.242137	0.839473	0.72235	-0.766616	-1.27957	1.16884	1.14925	0.997245	1.00233	1.23354	0.764417	0.105169	-0.307992	-0.20225	0.0271508	-0.983895	-0.223153	-0.328871	0.156543	-0.751022	0.0855732	-0.258212	-0.792401	0.462221	-1.01705	0.399306	0.974071	-0.489407	-0.569261	-0.861909	-0.0546064	1.03152	1.13611	-0.081418	-0.395807	0.381688	0.196722	-1.2069	-1.89678	0.396569	-0.150024	1.13234
APOL3	-0.798868	-0.491304	-0.827846	-0.72553	0.461783	0.641197	0.944703	0.807633	0.964258	0.0452403	-0.513788	0.22158	1.29589	0.99067	-0.944965	-0.334356	-0.474928	-0.515229	-0.696673	1.35456	0.0787347	0.896863	1.17657	1.43468	-0.861116	-0.102155	-1.06315	0.822907	-0.320196	-0.0475402	-0.070979	0.484486	0.689201	0.9883	-0.816014	-1.02768	-0.717507	0.206587	-0.118004	-1.49853	-1.32747	-1.23983	0.690332	-0.553538	-1.4068	-0.381087	0.75863	0.950864	0.342438
APOLD1	-0.36009	-0.0282948	-0.000391727	1.10941	1.62413	0.654214	0.979074	0.381866	0.941777	0.557097	-0.993193	-1.00128	-0.255437	0.209345	0.552066	-0.950834	-0.854168	-0.92889	-0.697878	1.2762	-0.0595369	-1.09971	-0.0178202	-0.377967	0.276662	0.992774	1.63257	-0.324221	-0.607109	-0.298072	-0.534447	-0.239776	0.215518	-0.664303	1.46752	1.84059	-0.447263	0.603156	0.300937	0.6546	-0.902433	-1.21562	0.77833	-0.0548847	0.153139	-0.0201488	-0.785271	-0.635434	-0.219773
APOO	0.378481	0.511292	0.738969	0.611509	0.506954	0.14848	-0.488574	0.138274	-0.00654786	0.193268	0.0416126	0.232685	0.482975	0.409186	-0.45673	-0.518088	0.822189	0.130019	-0.173656	-1.21225	0.0836032	-0.00729799	0.294964	0.37997	0.141173	-0.0636573	0.188233	0.0252339	0.486726	0.0434176	0.163983	-0.309625	0.294738	0.565908	0.0680915	0.131212	0.408638	0.207516	0.0271522	0.189535	-0.219988	-0.0629328	-0.297205	0.482414	0.248568	0.00335028	-0.114651	-0.448482	-0.0643285
APOOL	-0.197932	0.335637	0.0121741	0.0652289	0.116647	0.224839	0.0808347	-0.256745	-0.294958	-0.418107	0.421534	0.107507	0.0816108	0.67836	-0.0725317	-0.32399	-0.00460274	0.161674	0.0845006	-0.689993	-0.5447	-0.411841	0.352793	0.070709	0.00309686	-0.397937	0.00264182	-0.153101	-0.0107131	-0.150902	-0.0891066	-0.289816	0.0220233	-0.271972	0.283732	0.311018	0.342218	0.098713	0.168639	0.43818	0.0296646	0.133646	0.220992	0.677811	-0.163461	-0.334827	0.213876	0.38759	-0.0690111
APP	0.291632	0.044529	-0.18517	-2.47391	-2.54949	-1.84509	-1.31153	-0.514981	-0.0688148	-0.184558	0.621982	0.281637	1.28735	1.67298	-0.119667	0.598715	1.04323	0.768525	0.232973	-0.319131	0.00819628	-0.869796	-0.396786	-0.257783	0.603549	0.331572	0.452915	-1.68806	-2.59983	-0.470339	-2.0161	-1.00706	0.0849713	-0.396162	0.749118	0.590885	-0.676516	0.958802	0.257142	-0.469575	0.836815	1.38961	0.574748	0.148561	-1.27134	-0.0475241	0.722882	0.0901794	1.20133
APPBP2	0.595578	-0.728699	-0.00396118	0.151009	0.0195345	-0.151878	0.136018	0.523638	0.151509	0.561683	1.61911	1.31332	-0.0895865	0.324397	-0.229214	0.199668	0.654659	0.171539	0.0692558	0.0930633	0.19954	0.281689	-0.116835	0.116527	-0.118781	-0.0174002	-0.17093	0.259315	-0.0206363	-0.25561	-1.03183	-0.335082	-0.000338301	-0.16817	-0.448814	-0.95908	0.330184	-0.85668	-0.4944	-0.83131	-0.0787436	-0.0380268	-0.0806194	0.114325	-0.0850047	1.00758	-0.22868	-0.759157	0.189504
APPL1	0.172079	-0.200448	-0.0525612	-0.319062	-0.0502143	-0.306505	-0.0128045	0.0494069	-0.218908	-0.08302	0.595472	0.585622	-0.184894	-0.198162	-0.201538	-0.160848	-0.101732	0.141552	0.40498	-0.12135	0.341551	0.295591	-0.0889952	-0.020502	-0.00554402	0.288047	0.0742057	0.355691	0.603808	-0.285507	-0.400782	-0.058573	0.158143	0.118198	-0.0441297	-0.335314	-0.295363	-0.21405	0.308433	0.312881	0.408361	-0.381381	0.222705	0.109415	0.0409468	0.153147	-0.528074	-0.51078	0.0785335
APPL2	0.531216	-0.232668	-0.460033	-0.351572	-0.28495	-0.359888	-0.665528	-0.298874	-0.116776	-0.178927	-0.201282	-0.171494	0.879351	0.55357	0.245297	0.821923	-0.24852	-0.27792	-0.129231	-0.160373	-0.409381	-0.0760581	0.231869	-0.154157	0.2878	0.308854	0.563307	0.0593119	0.0785383	-0.123619	0.473599	0.287842	0.204608	0.439622	-0.133125	-0.186299	0.339247	0.322042	0.105587	-0.776044	-0.0507438	0.3105	-0.399628	-0.134976	0.508029	0.0897489	-0.136716	-0.289289	0.388833
APRT	0.194144	0.561411	-0.251569	-0.56344	-1.17125	0.524698	-0.0898196	-0.354849	-0.331508	-0.505423	-0.108197	-0.566909	-0.350299	-0.492183	-0.013477	-0.483945	0.190106	-0.237493	0.424326	0.124216	-0.526785	-0.411589	0.100522	0.102163	-0.456809	-0.682789	-0.592597	-0.368405	0.151417	-0.12939	0.642384	-0.200737	-0.11183	-0.272519	-0.226255	0.932956	0.798075	0.0128871	0.357462	-0.3735	-0.358622	-0.10818	-0.208891	0.263973	0.428261	-0.384617	-0.0529009	-0.301408	-0.213496
APTX	0.600735	0.433298	0.670394	-0.164429	0.0921605	0.379624	0.060816	0.263141	0.210221	0.639993	0.47881	0.31352	-0.0833433	-0.184064	0.499903	0.722347	-0.121744	-0.445631	-0.148659	-0.183714	0.0483479	0.456627	-0.261774	-0.171737	0.292656	0.109041	0.11482	-0.115458	0.0284087	0.0238334	-0.543267	-0.0225318	-0.0201887	-0.375723	0.651072	0.663793	0.00146846	-0.0573354	-0.543293	-0.347135	-0.517087	-0.71985	-0.13395	0.651995	0.452289	-0.0503943	-0.710368	0.236067	-0.48035
AQP12B	0.359469	0.740194	0.0275039	-0.471245	-0.514036	0.18753	0.109968	0.0649093	-0.293712	-0.262506	-0.411538	0.44667	-0.190245	-0.809743	0.442072	0.571634	-0.534652	0.0822567	0.109897	-0.222949	-0.266726	-0.0379738	-0.517907	0.215769	-0.420506	-0.539739	-0.314967	0.0139356	0.939029	-0.0566467	0.0524273	0.240334	0.18306	-0.12709	0.261082	0.242692	-0.0688107	-0.478141	-0.0631936	-0.357725	0.00359916	-0.214823	0.510605	-0.127746	0.0158503	0.0446326	-0.318411	0.140169	0.33957
AQR	0.110963	0.223542	0.285646	0.128813	-0.1231	0.00418296	0.0313191	0.300794	0.326826	0.171508	-0.0499912	-0.424178	0.148297	0.118922	0.23091	0.187242	0.346552	-0.199349	-0.00113853	0.288362	-0.0855142	-0.351604	0.279267	-0.100167	0.0778565	-0.313817	0.168048	-0.0660879	-0.355168	0.16479	0.119353	0.222027	-0.646473	-0.748309	0.14243	0.0976759	0.214668	-0.0405725	-0.578375	-0.181265	0.053651	0.0812372	-0.320439	-0.393317	-0.249311	-0.362537	-0.514931	-0.271382	-0.553883
ARAF	-0.0585641	-0.388497	-0.24119	-0.0443768	0.206054	0.0640813	0.163988	0.302551	-0.136383	-0.00546718	0.0226032	0.571553	-0.137688	-0.189032	-0.349385	-0.303899	0.396503	0.594598	0.290543	0.426256	0.00368233	-0.0524449	0.00476049	-0.0137277	-0.0963783	0.163306	-0.0788458	0.039293	-0.169053	0.193925	-0.459725	-0.385172	-0.105434	-0.415354	-0.130507	-0.572843	0.0516469	-0.00267253	-0.476812	0.149328	-0.294405	-0.329722	0.418279	-0.154482	-0.238418	-0.0533045	-0.651479	-0.436364	0.0899359
ARAP1	-0.0750497	-0.171111	-0.264093	-0.400655	-0.111576	-0.313414	-0.0404046	0.284098	0.375775	0.183268	-0.325077	-0.404623	0.0138883	0.0607294	-0.197703	0.0903972	-0.0898545	0.0196223	-0.500503	0.266539	-0.585411	-0.282403	-0.198686	0.0546622	-0.361524	-0.29123	-0.377659	0.267218	0.00166529	0.339232	-0.226409	0.192668	0.527393	0.0913482	-0.228786	0.260247	-0.0896343	-0.181885	0.38174	0.726997	-0.214101	-0.221202	-0.308959	-0.333835	-0.168705	-0.259902	-0.417874	0.211085	-0.0243593
ARAP3	0.745634	-0.222654	0.399756	-1.07117	-1.59573	-0.195505	-0.159398	-0.716921	-0.654728	-0.740235	0.438555	0.614442	-0.0434457	0.120447	-0.0275685	0.414548	-0.013721	0.859193	-0.465208	-0.174417	0.786641	-0.194427	0.460823	-0.232661	-1.48285	-1.01243	-2.19294	0.0357552	0.306405	0.695679	-0.316366	-0.669246	0.0118905	0.0673807	-0.397052	-0.184222	0.32679	0.541603	-1.51194	-0.988349	0.0809591	-0.0297453	0.215356	0.314501	-0.402109	0.137306	-0.0688035	-0.419896	-0.208473
ARCN1	-0.593603	-0.693225	-0.354143	-0.551666	-0.549755	-0.108295	-0.178934	-0.513892	-0.325967	-0.125764	-0.0806936	-0.0643369	-0.179749	-0.144013	-0.114314	-0.401574	0.0163256	-0.358855	-0.533248	0.344176	-0.0208202	0.0670218	-0.213394	-0.343784	-0.353299	-0.334564	-0.619446	-0.249262	-1.01693	0.191992	0.478271	-0.528304	0.0384715	0.896009	0.105131	-0.21818	0.234954	-0.1593	-0.648416	-0.407941	-0.645701	-0.162318	-0.28261	0.0354501	-0.910228	0.221402	-0.0565981	-0.783285	0.652942
ARD1A	-0.198032	0.418795	0.602317	0.133812	0.636647	0.496402	-0.305217	0.108223	-0.297427	0.0322383	-0.1068	-0.293411	0.0488103	-0.534496	-0.0256334	0.0858936	-0.91066	-0.252897	-0.0939616	-0.68894	-0.270587	-0.313594	-0.123601	-0.46232	-0.685789	-0.778405	-0.809028	-0.61408	0.125639	-0.21913	0.936643	1.37044	-0.24193	-0.485614	0.13456	1.13196	0.387308	0.702063	-0.430154	-0.451824	-0.235559	-0.55111	-0.146529	0.621021	0.420281	-0.249084	-0.242157	0.410748	-0.179779
ARF1	-0.250774	-0.244699	-0.117999	0.248631	0.196133	0.357142	0.22153	-0.563288	-0.292541	-0.424851	0.420815	0.745738	-0.0799298	-0.438955	-0.290753	-0.120836	-0.250443	0.270274	0.0458536	-0.301061	-0.309266	-0.0434523	0.327523	0.358211	0.0474513	0.02543	-0.179616	0.0585753	0.102147	-0.0067972	0.00743686	0.0747787	-0.080808	-0.0769766	0.337277	-0.369461	0.0915627	0.0809703	0.115084	0.32242	-0.596987	0.0736678	-0.141289	0.0637351	0.117549	0.644587	-0.240025	-0.236229	0.439838
ARF3	-0.0845839	-0.195353	0.00809841	0.578836	0.863237	0.0826029	-0.0801801	0.202033	0.568771	0.208449	0.148671	0.440767	-0.0279386	0.133388	-0.413326	-0.18541	-0.532956	-0.640322	-0.452012	-0.570904	-0.000651024	-0.0484496	0.161127	0.321417	-0.604377	-0.595184	-0.568175	0.195243	-0.490244	0.111434	0.117959	-0.827851	-0.182666	0.402592	-0.468164	-0.430203	0.778696	0.492881	-0.326717	0.262243	-0.706869	-0.44718	-0.176771	0.681018	-0.78414	-0.383386	0.188814	-0.16906	0.483084
ARF4	-0.211185	0.0491142	0.0886142	-0.445122	-0.552066	0.575413	0.188903	-0.0489323	0.266504	0.728779	0.592031	0.933623	0.0929071	-0.0574086	0.0914963	-0.774809	0.372854	-0.142148	0.191304	-1.26708	-0.0416361	-0.177295	0.542993	0.0662254	0.370175	-0.00711032	0.147427	-0.276039	-0.0579659	0.715675	0.204304	0.295524	-0.0700941	0.207114	1.12896	0.957167	0.710591	0.861259	-0.135859	-0.509397	-0.276093	0.384232	0.199659	0.638944	1.10738	1.31989	0.339562	-0.0123454	0.235381
ARF5	-0.269307	0.104418	0.133337	-0.16232	-0.328781	0.528801	-0.191797	-0.497478	-0.189489	-0.228819	-0.922448	-1.0808	-0.149795	-0.269449	-0.466257	-0.216342	-0.595976	-0.180547	-0.167925	-0.101359	-0.282395	-0.369657	0.0226	0.0123294	0.418582	0.364037	0.226423	-0.0814493	0.675986	-0.0571346	0.27618	0.675831	0.782877	0.8834	-0.375301	0.133428	0.890356	0.87907	0.274687	0.788008	0.852877	0.637732	-0.298877	0.0683651	1.05904	0.0364381	-0.250108	0.0355807	-1.06897
ARFGAP1	-0.137195	-0.474589	-0.110112	0.751817	0.543578	0.55116	0.0533629	0.828665	1.06663	1.17012	0.311326	-0.448707	0.0613299	0.0984131	0.321007	1.08467	-0.256095	-0.164003	-0.511373	0.234007	0.0893938	-0.398143	-0.0915516	-0.34269	-0.488786	-0.456759	-0.737525	-0.391425	-0.214933	-0.0433276	0.0361622	0.166509	0.336124	-0.288206	0.186554	0.619185	-0.132195	-0.300552	0.397488	0.994181	0.770844	0.0958328	-0.088208	1.61327	-0.0611589	-0.0162263	-0.41687	-0.117006	-0.218664
ARFGAP2	0.216158	-0.22094	-0.0385022	0.0907889	-0.283392	0.288903	-0.0464115	0.454635	-0.0709668	0.0796117	-0.194924	0.0279368	0.111933	-0.274377	-0.0503209	0.0326765	0.382926	0.459919	-0.144458	0.0936157	-0.119954	0.168654	-0.582325	-0.18005	-0.0554685	-0.303466	-0.21709	-0.137922	-0.529424	-0.230494	0.282892	-0.139754	-0.108532	-0.356386	0.0344132	-0.216001	0.218354	-0.462203	-0.152225	-0.0172927	-0.144749	-0.290361	0.00249092	-0.0807314	0.17568	0.523988	0.00617163	0.353046	0.455029
ARFGAP3	-0.431395	-0.157807	-0.183976	0.872153	0.747426	0.0114274	0.0781136	0.0021138	0.114154	0.217983	0.625593	0.446921	0.321691	-0.183164	-0.105665	0.319552	-0.189686	0.104274	-0.145011	-0.283012	-0.36692	-0.619958	0.00189033	-0.210844	0.65787	0.0586006	0.286822	-0.518067	-0.357147	0.283147	-0.0970026	0.478269	0.491289	-0.00189033	1.26921	1.06142	-0.111807	0.381693	-0.380066	-0.708874	0.128023	0.505394	0.169088	0.979359	-0.299433	0.245253	-0.285117	-0.190561	0.0422395
ARFGEF1	0.417397	-0.28434	-0.254328	0.621004	0.535967	-0.585791	-0.0458168	0.388075	-0.128005	-0.243614	1.08846	0.87312	0.384869	0.119446	0.597043	0.855316	0.179322	-0.0826267	0.407897	-0.0988625	-0.17674	0.458424	-0.344354	0.247135	-0.330141	-0.0925306	-0.207509	0.0541938	0.0891702	-0.326326	-0.712966	-0.26802	0.598054	0.488797	-0.0120232	-0.406387	-0.775165	-0.681914	0.0458405	-0.237262	-0.516648	-0.508041	-0.37754	-0.0584009	-0.36795	0.000993587	-0.255183	-0.280622	0.300024
ARFGEF2	-0.295379	-0.54627	-0.595245	0.465202	0.221812	0.65365	0.292151	0.225057	0.228421	0.509456	0.166038	-0.291882	0.341489	0.0888789	0.925329	0.576321	0.344736	0.290864	0.0368388	-0.38685	0.0195865	-0.328212	0.448611	0.12298	-0.110776	-0.469654	-0.195252	-0.278128	-0.437565	-0.162142	-0.162955	-0.140709	-0.00792566	0.0470664	0.78105	0.14707	0.39011	0.186804	0.401968	0.201255	-0.363626	-0.261922	-0.253904	0.702147	-0.456653	0.0647675	-0.0639161	-0.118245	-0.588973
ARFIP1	-0.430488	-0.734968	-0.672225	0.278339	-0.0752326	-0.549244	-0.300263	-0.119401	0.108084	0.0118544	0.567781	0.381052	0.756133	0.161225	-0.400176	-0.247557	0.417871	-0.151422	-0.0366766	-0.285014	-0.0676049	-0.0298437	0.32551	0.160119	-0.581797	-0.685224	-0.538486	0.410081	0.466829	0.356014	-0.121889	-0.775076	0.299115	0.000824561	-0.0296549	0.4385	0.559785	0.0340046	-0.542509	-0.646878	-0.10941	-0.0222193	-0.082436	-0.0548949	0.206374	0.461488	0.18478	0.0324356	0.835265
ARGLU1	0.594126	1.0917	0.57492	-1.0322	-0.943834	-0.410278	0.0269846	-0.506456	-0.746645	-0.306759	-0.303603	0.241086	-0.303584	-0.831005	-1.00947	-0.230398	0.175735	-0.34946	-0.158872	1.15756	-0.297091	-0.370283	0.542345	0.281738	-1.44085	-1.08143	-1.09305	0.109117	0.502708	0.0798951	-0.0361394	1.05344	0.424435	-0.442226	-0.245553	-0.448328	-1.12525	-0.988405	-0.464211	-0.688623	0.751265	0.170589	-0.273106	-0.0515307	-0.0234536	0.231063	0.218533	0.20455	-0.253161
ARHGAP1	0.0363038	-1.01717	-0.266265	0.0372818	-0.260141	0.0889669	-0.129442	-0.12251	0.193634	0.232258	0.0575	-0.101289	0.126403	0.12215	-0.211838	-0.25187	0.185952	0.236273	0.127509	0.502058	-0.0348286	-0.0280817	-0.315829	-0.628006	0.271601	0.0820502	0.181351	-0.071115	-1.353	-0.246166	-0.221384	-1.33955	-0.236279	0.0685245	-0.914086	-0.813467	-0.0175707	-0.00234323	-0.500477	-0.115409	-0.236335	-0.148006	-0.073768	-0.682129	0.180061	0.606076	-0.823237	-0.91696	0.0493994
ARHGAP10	0.303002	0.536587	0.0872185	0.458156	-0.31807	-0.214181	-0.252739	-0.625671	0.134046	-0.0835651	0.291898	-0.43081	-0.172062	0.0726917	0.736433	0.225102	-0.215661	0.523372	0.253549	0.303515	0.408558	-0.148484	-0.127039	0.0644278	-0.266197	-0.120441	-0.87777	-0.183131	-0.321427	0.103595	-0.132844	-0.254445	-0.0879031	0.420038	0.109371	-0.262583	0.314586	0.207254	-0.160653	0.569517	-0.631239	0.279421	0.00176971	-0.393568	-0.0920123	0.10086	0.183442	-0.316468	-0.142455
ARHGAP12	-0.342373	-0.739341	-0.791452	0.245438	0.0488483	-0.341065	-0.29363	-0.160547	-0.240978	-0.277382	0.209008	-0.0862715	0.165072	0.31214	0.380748	-0.317392	0.888069	0.964546	0.705401	-0.0225997	1.21844	0.663885	0.800609	0.49774	-0.136683	-0.0548847	0.110017	-0.0132414	-0.289652	-0.274229	-0.0453896	-0.138619	0.975487	0.965491	0.698553	-0.177749	-0.243866	-0.311793	-0.186252	0.268202	1.21409	1.21229	0.577509	0.111168	-0.36406	0.139107	0.503262	0.200109	0.715101
ARHGAP15	-1.18377	1.16129	0.332418	-1.31396	-1.04035	0.245068	1.05655	0.0043275	-0.144208	-0.620752	-1.42103	-0.971925	0.905148	-0.247727	-1.52243	-1.44699	-0.486178	-0.769053	-0.94213	1.92765	-0.938789	-0.0545074	4.43131	4.20719	-1.69485	-0.736687	-1.96443	0.370397	0.0167882	-0.166231	-0.837946	0.501077	0.115694	-0.165494	-1.05341	-0.317472	-1.17135	-0.264403	-0.341242	-1.13613	-1.67942	-2.0651	0.398625	-0.201978	2.82931	0.336409	3.20908	-0.0479884	-0.332547
ARHGAP17	0.0702775	-0.506831	-0.487586	-0.0626491	-0.0365695	0.163741	0.465194	-0.549574	-0.500659	-0.322328	-0.262196	-0.526714	0.029687	-0.304287	0.599407	0.183952	0.173441	0.0558676	-0.0615234	1.11941	-0.0926001	-0.121089	-0.0130955	0.0332969	-0.146825	-0.0561124	-0.338031	-0.103312	-0.902993	-0.11876	-0.0367899	-0.329822	-0.265406	-0.482097	0.732307	-0.195166	-0.553569	-0.245689	0.570403	-0.0947385	-0.682174	-0.439283	0.080226	-0.329772	-0.66862	0.122208	-0.315098	-0.133547	-0.090705
ARHGAP18	-0.919826	-1.02624	-1.00445	-0.563736	-0.155388	-0.838928	-0.157539	-0.388176	-0.105508	-0.494532	0.163543	0.154966	-0.456472	-0.722769	-0.102067	0.130205	-0.681119	-0.700621	-0.51754	-0.842546	0.126979	0.651643	0.0139672	0.490775	-0.827215	0.0475907	-0.271639	0.276603	0.453574	0.366464	1.11049	0.43258	1.19499	0.90458	0.379049	-0.420824	-0.312953	0.0603729	0.184404	-0.0489354	0.299989	0.110177	-0.416524	1.01714	0.835512	0.433934	-0.530101	-0.15961	-0.548684
ARHGAP19	-0.400828	-0.269501	-0.0470216	-0.506352	-0.451114	0.147807	0.106606	-0.113815	-0.314609	-0.290483	-0.209764	0.175471	0.0788394	-0.395994	-0.00985309	-0.36265	1.23201	0.817393	-0.223664	0.576695	0.079292	0.00985309	1.11317	0.0959805	-0.182905	-0.233453	-0.336512	1.18082	0.370775	0.225259	-0.20734	0.804317	0.194279	-0.462533	0.46523	-0.205762	-0.540469	1.02504	0.376287	-0.163829	-0.481223	-0.397575	0.564498	0.961811	-0.904937	-0.529346	0.111574	-0.239456	-0.149059
ARHGAP21	-0.156414	-1.03601	-1.1984	-1.00752	-0.62786	-0.797752	-0.301768	0.279041	0.0536084	0.0759315	-0.908653	-0.804004	0.0634137	0.313487	0.369319	-0.151626	0.576446	0.52396	0.0470276	0.258511	0.356693	0.647348	0.107277	-0.309802	0.0610871	0.532305	0.351294	0.344339	0.299847	-0.0814787	-0.120816	0.350989	0.898913	0.00617134	-0.714801	-0.676984	0.135163	-0.220086	-0.865227	0.21025	0.669904	-0.0581003	-0.161757	0.0778892	-0.289755	0.115806	0.673456	-0.060031	-0.837969
ARHGAP23	0.832738	-0.1205	0.543045	-0.529023	-0.480554	0.0846804	-0.162393	0.254311	-0.126502	0.123606	0.0988979	-0.61038	-0.266701	-0.087277	1.15593	1.79718	0.709617	-0.218224	0.535991	0.441291	0.432499	-0.00905743	-0.713728	-0.697323	0.405779	0.476013	0.33735	0.396358	-0.623897	-0.0740908	0.347881	-1.00342	-1.01147	-0.864587	-0.796325	-1.19039	0.385107	0.504978	-0.90499	-0.606946	-0.288135	0.237656	0.406381	-0.29257	-0.502922	0.209955	-0.935147	-0.789288	0.318817
ARHGAP24	0.00853274	-0.411817	-0.561641	0.410064	-0.270206	0.624671	0.506699	0.341492	0.267563	-0.121691	1.11154	1.17063	0.535064	0.293276	1.27365	0.635824	-0.0538239	-0.251456	-0.245467	0.526923	0.267513	-0.0700358	1.1401	-0.483184	0.437587	0.467643	0.408283	-0.0162505	0.135386	-0.0454476	-0.951005	-0.415377	-0.12617	-1.07701	-0.656205	-1.2132	0.626816	-0.325412	-0.296367	-0.506661	-0.0813484	-0.171698	-0.0680342	-0.864697	0.931994	1.12666	0.537865	-0.719531	1.30919
ARHGAP25	-1.18813	-0.977426	-1.0962	-0.792048	-0.324871	0.453563	0.798725	0.699275	0.327019	0.00275219	-0.715595	-0.592633	0.944796	0.181093	-0.0319743	-0.0144552	-0.581618	-0.871758	-0.803246	2.26471	-0.547483	0.310674	0.25416	0.465245	-0.817962	-0.148213	-0.82981	0.995226	-0.597583	0.74087	-0.512263	0.630447	-0.0405841	0.389152	-1.48266	-1.0721	-0.246242	0.306729	-0.0241158	-0.441323	-1.27476	-1.23409	0.572101	-0.0497238	-1.40182	-0.447004	-0.29439	-0.0367898	-0.642794
ARHGAP30	-0.74807	-0.673044	-1.13717	-0.783356	-0.314231	0.572972	1.05202	0.561045	0.181062	0.177959	-0.391171	-0.0709959	0.995832	0.146819	-0.587959	-0.811874	-0.303832	-0.490104	-0.355911	2.09558	-0.549942	0.284731	0.260446	0.606259	-0.722301	-0.292983	-1.12924	0.847798	-0.413339	0.864339	-0.0329504	0.65035	0.255664	0.121993	-0.721135	-1.11059	-0.137249	0.130665	-0.113091	0.353978	-1.02789	-1.11974	-0.246416	-0.732576	-0.275024	-0.2793	-0.228793	0.109604	-0.378677
ARHGAP4	-0.929529	-0.408449	0.00208539	0.336045	0.563698	0.749961	0.627389	0.0725178	-0.145678	-0.467402	-0.758793	-0.625431	0.22782	-0.195263	-0.915502	-0.522838	-0.623321	-0.353752	-0.736808	1.86422	-0.700705	-0.603726	-0.0148022	-0.110469	-1.19891	-0.903974	-1.00659	0.179489	-0.651167	-0.00208539	0.225367	0.518007	-0.0509785	-0.233713	-0.0781861	0.237906	-0.740582	0.302842	-0.0756522	0.572786	-0.348372	-0.791706	-0.057985	-1.00349	0.13445	0.0678435	0.847643	0.365598	-0.127683
ARHGAP9	-0.834029	-0.374913	-0.846047	-1.08387	-0.309985	0.0261601	1.2946	1.00454	0.578409	0.0324456	-0.641671	-0.344301	1.46118	0.494926	-1.41269	-1.15185	-0.491186	-0.611527	-0.997518	2.3717	-0.618745	0.637084	0.460111	0.852705	-1.19681	-0.287867	-1.60501	1.24227	-0.286622	0.987751	0.466701	1.16733	0.328775	0.565029	-1.36149	-0.961147	-0.717582	0.648772	0.257947	-0.710481	-1.52014	-1.49147	0.1505	-0.502015	-0.586546	-0.391867	-0.217381	0.841792	-0.279061
ARHGDIA	-0.171511	-0.496252	-0.41056	0.343394	0.406021	0.71837	0.0918075	-0.165338	0.206131	0.396369	1.20198	0.770351	-0.38963	-0.389191	-0.445669	-0.0859406	0.0915343	0.491434	-0.0202993	0.061895	0.370806	0.392404	0.691603	0.126106	-0.0903724	-0.21487	-0.054851	0.142808	-0.166858	0.11888	-0.358937	-0.776866	-0.44164	0.359623	-0.45472	0.00955203	0.289457	0.138205	0.406331	0.47795	-0.269429	0.822337	-0.618777	0.405127	-0.190305	0.033127	-0.117166	-0.172109	-0.337728
ARHGDIB	0.190671	-0.29254	-0.998463	-1.45021	-0.560546	-0.000474593	0.770399	0.508416	0.271588	0.124874	-1.36362	-1.02148	1.02095	0.482114	-1.34177	-0.593246	-0.685479	-0.744655	-0.679651	1.10964	-0.341617	0.250179	0.348872	0.455346	-1.53885	-0.0946167	-2.32751	0.820691	-0.702288	0.633694	-0.30264	0.492519	0.296047	0.20597	-1.8035	-1.48726	-0.311032	0.224626	-0.0559794	-0.207131	-2.58976	-2.2888	0.329402	-1.06284	-0.292849	0.464475	-0.214639	0.404401	-0.204483
ARHGEF1	-0.0636706	-0.0624906	0.00114632	0.0181394	-0.79327	0.159938	0.0111181	0.00377041	0.128692	-0.19068	-0.367685	-0.834982	0.0631945	-0.0938114	-0.138202	0.00999902	-0.162192	-0.195443	-0.413398	1.0459	0.0361017	0.00355394	0.0595037	-0.173205	-0.0499523	-0.219694	-0.389269	0.0669812	-0.224538	0.0206947	0.134831	-0.0307624	-0.592538	-0.219656	-0.0238407	0.394137	-0.214202	-0.156423	0.0710621	-0.437238	-0.159379	-0.0908976	-0.395572	0.127174	0.00149696	-0.183444	-0.251208	-0.622799	-0.0816311
ARHGEF10	0.499635	0.0799692	0.898149	-0.984225	-0.547964	-0.100388	-0.0503047	-0.214475	-0.272531	-0.221117	0.682907	0.434637	-0.674775	-0.129638	0.225785	-0.0154314	0.865523	0.258757	-0.192324	0.229552	0.577851	-0.00461776	-0.179193	-0.440429	-0.192538	0.000236229	-0.980307	-0.16833	-0.962045	-0.6661	-0.862512	-0.250049	0.366681	0.25985	-0.728303	-0.918437	0.511982	0.421707	0.417895	-0.145835	-0.541898	-0.604289	-0.345484	-0.531669	-0.594559	0.282158	0.0203147	-0.31819	1.09964
ARHGEF11	0.452938	0.0117956	0.740794	0.0494384	0.205868	0.706316	0.408254	1.1433	1.37746	0.955346	0.288494	0.168572	-0.102905	-0.280578	1.00169	0.985641	0.41123	0.500728	0.242357	-0.661341	-0.183862	0.231873	0.26254	0.37223	0.21227	-0.180498	-0.105178	0.429005	0.135544	0.200531	-0.384845	-0.576496	-0.114613	0.445219	-0.0339416	0.19011	-0.275628	-0.127124	0.118179	0.402974	-0.147356	0.00213907	-0.482686	-0.15469	0.376439	0.809387	0.38173	-0.102552	0.305915
ARHGEF12	0.0788032	-0.585422	-0.243945	0.127823	-0.143441	-0.121222	-0.285083	-0.0810029	-0.14152	-0.210016	-0.0170465	0.0634438	-0.417549	-0.0972359	0.263725	-0.131817	-0.221042	-0.309962	-0.0920976	-0.117113	0.268276	0.0495642	0.00974854	-0.505927	-0.385971	-0.29877	-0.481709	-0.105396	-0.413159	-0.494059	0.0743765	0.181661	0.579932	0.178746	-0.184815	-0.631405	-0.0499267	-0.279518	-0.475344	-0.722204	1.10633	0.253475	-0.010903	-0.0449953	-0.10892	-0.290529	-0.366371	-0.65625	0.827622
ARHGEF18	-0.403351	-1.137	-0.541599	0.117488	-0.0850177	-0.192653	0.398696	0.258638	-0.0151486	0.251493	-0.504096	-0.170104	0.173443	0.00868496	-0.371062	0.0427758	0.285726	-0.0302227	-0.422747	1.84933	-0.169301	0.229508	-0.32999	-0.0579336	0.226596	0.629908	0.1997	0.346985	-0.518105	-0.019166	-0.655066	-0.366408	-0.305946	-0.596407	-0.211766	-1.13511	0.145122	-0.873134	-0.165533	-0.202334	-0.267552	-0.319006	-0.874817	-0.654056	-1.11616	0.142859	-0.18404	-0.821067	-0.109101
ARHGEF2	0.368009	0.102248	0.951713	-0.0496149	-0.223481	0.132335	0.000122232	-0.094125	0.450392	0.357447	-0.746165	-0.789492	-0.887245	-0.686161	-0.836024	0.272143	-0.0174777	-0.14553	-0.821661	0.37499	-0.537843	-0.544702	-0.888996	-0.152144	0.591405	0.0562963	0.26901	0.359487	0.082008	-0.0574374	0.347479	0.46125	-0.296484	0.445464	-1.51496	-2.35059	0.354955	0.318148	-0.747729	-1.14491	-0.0218251	0.158403	-0.218504	0.0826425	-0.645403	0.811205	-0.0748417	-0.247701	0.268301
ARHGEF3	-1.14852	-0.809099	-0.295414	-1.15647	-0.496202	-0.377482	0.489777	0.274953	0.577338	0.121988	0.140985	0.110382	0.669072	0.30745	-1.80005	-0.292258	-0.642343	0.0612762	-0.429256	1.20336	0.351498	0.511687	-0.218033	0.0504516	1.14268	0.14581	0.156992	0.450147	-0.602244	-0.0578794	-0.587673	0.819577	0.390514	0.47574	-0.648078	-0.730164	-0.327345	0.748865	-0.23865	-0.500746	0.131378	0.34096	0.37507	-0.0965507	-0.120133	0.47379	-0.201303	0.505871	0.268529
ARHGEF6	-0.158886	-0.0696567	0.615919	-1.33482	-0.873185	-0.0840412	0.337332	-0.111437	-0.206671	-0.429482	-1.67719	-1.01549	0.713254	0.542419	-1.82746	-0.771498	-0.57247	-0.354031	-0.145409	1.96944	0.612067	0.471413	0.231786	0.197412	0.529081	0.57211	0.0325213	0.262169	-0.833442	-0.0973863	0.0685298	0.759143	0.0459955	-0.0506511	-2.03107	-2.31136	0.00911928	0.0752534	-0.793361	-0.596965	-1.22211	-1.31121	0.361999	-0.375332	-0.074743	0.928007	-0.996241	-0.42526	1.78177
ARHGEF7	0.602445	0.253839	0.844604	-0.437192	-0.374099	0.157142	-0.213861	-0.421577	-0.306171	-0.148922	-0.158144	-0.0529817	-0.226698	0.187151	0.246666	0.415886	0.666576	0.203748	0.141449	0.148442	-0.354718	-0.551926	0.293543	-0.0696652	-1.0204	-0.789785	-1.0136	0.0815134	-0.344539	-0.00613233	0.195681	0.221624	-0.377559	-0.417141	-0.250079	-0.73112	-0.128266	-0.0330146	-0.0988757	-0.314262	0.121212	0.273093	-0.139818	0.2152	-0.100349	0.427691	0.678448	0.338863	1.32355
ARID1A	0.351003	-0.191544	0.578645	0.12886	0.243908	0.38384	0.629116	0.882698	0.340605	0.747724	-0.193452	-0.23188	-0.014863	-0.0992432	0.394157	0.118038	0.131757	-0.186299	-0.321051	0.865492	-0.00367842	0.0980081	-0.325305	-0.45364	0.405673	0.344563	0.0249269	0.407671	-0.841145	0.0790655	-0.536918	-0.477972	-0.797377	-0.643404	-0.479227	-1.10239	-0.0602102	-0.551687	-0.342321	0.110677	-0.01179	-0.0358929	-0.661516	-1.07601	-1.02376	0.540925	0.331756	-0.997061	-0.399063
ARID2	0.520043	0.179142	0.323358	0.282402	0.16061	-0.102673	0.294412	-0.0493503	-0.163714	-0.0846683	0.252429	0.41395	-0.170392	-0.394841	-0.302261	0.431528	-0.335039	-0.477156	-0.00221148	0.389063	-0.343269	-0.0389538	-0.319735	-0.139127	-0.79253	-0.411707	-0.328526	0.252869	0.113144	-0.153309	-0.0813138	0.387715	-0.662133	-0.747766	-1.0754	-1.3248	-0.0623515	-0.494268	0.0212988	0.23186	0.166999	0.235931	-0.33362	0.00352483	-1.08217	0.16628	-0.0358172	-0.412522	0.0900539
ARID3A	0.00575496	0.555209	0.371483	0.353751	-0.0451754	0.093915	0.0121712	-0.0981112	-0.0152749	-0.092142	-0.0955232	0.190473	0.0948206	-0.0369035	0.00968882	-0.0673483	-0.276972	-0.0950437	-0.311237	0.340684	-0.16711	-0.105045	-0.0135408	-0.0596229	-0.734613	-0.664499	-0.956722	-0.136889	-0.495437	0.265273	-0.317412	0.473558	-0.352542	-0.265746	-0.573545	-0.268706	-0.457235	-0.282317	0.342588	0.948753	0.841249	0.0386843	-0.658377	-0.181624	-0.0896032	0.546908	-0.226438	-0.62632	-0.25438
ARID3B	-0.0850096	0.35537	0.345823	0.0170417	-0.0309737	0.173133	0.423388	0.470273	-0.0229278	0.176422	-0.28926	0.226894	0.0764908	-0.0299548	0.72209	0.575877	0.256811	-0.144398	-0.475235	0.875	-0.164714	-0.0208038	-0.157303	0.071539	0.0082533	-0.164578	-0.026011	0.0792962	-0.236946	-0.0324427	-0.38616	0.440341	-0.436216	-0.247634	-0.300558	-0.182532	-0.380679	-0.201143	0.268931	-0.207568	-0.5547	-0.71995	-0.138714	-0.222585	-0.135646	0.0955922	0.342864	0.353862	-0.171973
ARID4A	-0.208973	0.241553	0.100775	-0.08873	-0.19129	-0.0379999	0.168317	0.0805509	0.127979	0.0344036	0.488037	-0.301199	-0.122149	0.190304	0.311279	0.0529538	-0.00716373	-0.16381	-0.17307	0.30876	-0.303373	0.0267889	-0.381074	0.00944126	-0.156016	-0.182889	0.00831772	-0.139153	-0.250847	-0.190131	-0.55493	-0.626907	-0.391802	-0.135641	0.254577	-0.486836	-0.247124	-0.145603	-0.203282	-0.252381	0.228078	0.335822	0.0747488	-0.349806	-0.809148	-0.288058	1.19002	0.0497906	-0.370306
ARID4B	-0.852062	-0.235383	0.267227	0.256183	-0.0538452	0.231261	0.667484	-0.619389	-0.165772	-0.929954	0.218781	0.0540756	-0.263534	0.0962532	0.54487	0.442087	-0.96632	-0.828574	-0.558818	0.978686	-0.604129	0.0811719	-0.00899175	0.173695	0.0832296	0.176376	0.318696	0.63425	-0.340326	0.0401792	-0.308449	-0.667185	-0.408689	-0.211685	-0.201846	-0.489748	-1.18877	-0.42179	-0.300491	0.0117818	-0.621985	-0.0960351	-0.323894	-0.151586	-0.992557	-0.270779	-0.289958	-0.482769	-0.275182
ARID5B	0.292483	-0.909598	-1.10799	-0.083209	-0.401669	-0.58012	-0.0235777	0.286892	0.38181	-0.298573	0.845012	0.676207	0.231931	0.619761	-0.118893	-0.660785	1.11953	0.761142	-0.306016	1.08179	0.445066	0.217259	0.424102	0.028359	-1.25917	-0.642361	-0.73643	0.152698	-0.719817	-0.296172	0.131221	-0.387413	-0.407498	0.600276	0.943223	-0.776581	-0.227181	-1.15361	0.602531	-0.553684	-1.03821	-0.877455	0.120696	-1.02449	-0.829033	0.838523	0.500377	-1.54481	0.0965592
ARIH1	0.120688	0.317962	0.304894	0.677894	0.194579	0.525536	0.351145	-0.1584	0.0303692	0.124866	0.138562	-0.419613	0.38875	0.552116	0.384597	-0.304068	0.556952	0.346682	-0.0904889	-0.371339	0.0408423	-0.108953	0.0584041	0.019212	0.14224	-0.0669172	0.513882	-0.193276	-0.607412	0.161048	0.110616	-0.00178891	-0.280678	-0.426077	0.436991	-0.201179	0.100787	0.0998658	-0.117183	-0.00712304	0.0631379	0.330552	0.166778	-0.568326	-0.405817	0.485414	0.839211	0.449949	-0.0164752
ARIH2	0.234629	0.00391863	0.217596	-0.649725	-0.407947	0.0089184	-0.317971	0.501651	-0.0711562	0.467588	-0.00970049	0.658081	0.00430686	0.0308594	-0.00556106	0.119469	0.201192	-0.183841	0.27903	0.411464	0.0568373	0.141685	0.131416	-0.0214202	0.0376718	-0.238208	-0.0224103	0.359854	0.519052	-0.194223	-0.0782655	0.340964	-0.45291	-0.386303	-0.413553	0.113887	0.0625996	0.135232	-0.063373	-0.351214	-0.629392	-0.237906	0.35693	-0.192312	0.333788	0.622767	0.500684	0.120835	0.414753
ARL1	-0.16756	-0.386525	-0.894352	0.697896	0.412569	-0.0934494	-0.0841065	0.458634	0.620098	0.244299	0.15535	0.364158	0.492122	-0.0346672	0.161805	0.17391	-0.0960832	-0.289623	-0.306346	-0.301264	-0.186288	-0.0330854	-0.199989	0.028288	-0.0521765	-0.257881	0.321484	-0.492685	0.427443	-0.376912	-0.174752	0.0424405	0.599531	0.150489	0.157387	0.257564	0.197937	0.44754	-0.00880146	-0.315503	-0.132439	0.160015	0.115206	0.806302	0.101282	0.213544	-0.528007	-0.403788	1.11246
ARL13B	-0.0750312	-0.528179	-0.254686	-0.12994	0.256596	-0.4411	-0.0222152	-0.260155	-0.111616	-0.0398848	0.233263	0.479495	-0.460141	-0.725358	-0.526123	-0.0581297	-0.0635091	-0.283026	-0.168413	-0.292784	-0.0438233	0.535304	0.397685	0.353489	-0.317414	0.0410319	-0.0121035	0.411059	0.396732	-0.098465	0.0241556	0.859533	0.354067	0.269115	0.721039	-0.220835	-0.0315163	-0.695468	0.532858	0.27774	0.68839	0.43415	-0.309535	0.469519	-0.0721877	0.0794973	0.11323	0.314433	-0.0477965
ARL15	-0.306019	-0.320138	-0.300913	0.616994	0.0563793	-0.694681	0.072923	-0.106426	-0.0252402	-0.188822	0.169325	-0.000894569	0.0389939	-0.229087	-0.534882	-0.257252	0.360622	-0.0504358	-0.198526	-0.317393	-0.256786	-0.0454101	-0.0792623	-0.0310544	-0.78707	-0.328107	-0.295545	-0.231611	0.288805	-0.129105	-0.567673	-0.234971	0.599792	0.809349	-0.878405	-0.545217	-0.0502218	-0.289554	-0.3046	0.152735	0.262704	-0.234032	0.186741	-0.314726	0.122614	0.061955	-0.501797	0.0308936	0.574214
ARL16	-0.470408	-0.295568	-0.0490206	0.0523119	0.649487	-0.341622	-0.11623	-0.295236	-0.00518453	-0.289995	-0.963931	-0.732197	-0.699774	0.339367	0.0515509	1.24041	0.0125678	-0.712864	-0.417628	1.58333	-0.49791	-0.448753	-0.46835	-0.560244	-0.0834467	0.172584	0.116817	-0.244909	-0.0353833	1.38943	-0.396413	0.0620895	1.0192	-0.0438027	-0.442262	0.489154	-0.467268	0.156269	-0.861503	0.357456	1.3651	-0.0372507	-0.763904	0.797475	0.465404	-1.02436	-0.437563	-0.416023	-0.724177
ARL17B	0.0879078	0.404346	0.107419	-0.224894	-0.240769	-0.060555	0.189945	-0.161923	-0.143356	0.0433395	0.153992	0.480351	0.138582	0.333974	0.576494	0.43139	0.589959	0.400666	0.233396	0.750643	0.161293	0.0213394	0.271738	0.130323	-0.238431	-0.277149	-0.231839	-0.33906	-0.16044	0.172669	-0.536978	0.564215	0.431397	-0.213729	0.117999	0.247607	-0.192771	-0.0541228	-0.179897	-0.361617	-0.0816143	-0.176285	-0.0382923	-0.317917	-0.167994	-0.16112	-0.495012	-0.608276	-0.310205
ARL2	0.250485	-0.127415	-0.464456	0.0830648	0.0152359	0.29353	-0.243709	-0.576546	-0.757848	-0.440203	-0.207009	0.00129591	-0.316123	-0.469932	0.463556	0.352866	0.0850005	0.931002	0.424384	-0.554342	-0.191495	0.189734	-0.436897	-0.148918	0.543844	0.276271	0.548444	-0.291324	-0.334239	-0.274473	0.860394	-0.211285	0.746435	0.132007	0.392855	-0.0232036	0.25927	-0.298862	-0.242301	0.000537707	0.480239	0.058883	0.231086	-0.721852	-0.785589	-0.610191	0.52757	-0.014089	0.167347
ARL2BP	-0.00688977	-0.162344	0.348073	0.815765	0.452766	0.0752047	-0.0944235	-0.760545	-0.556137	-0.591388	0.189389	0.0483982	-0.426499	-0.357051	0.55026	0.597331	0.244685	-0.0625431	0.312624	0.07418	-0.627635	-0.30845	0.524292	0.240846	0.165616	-0.0944069	0.411644	0.45006	0.137735	0.168206	0.520523	-0.050675	-0.539363	-0.0806028	-0.272452	0.0983141	-0.00462375	0.197457	-0.0400287	-0.444362	-0.279359	0.511119	0.291398	0.573903	0.267657	-0.00234739	-0.531538	-0.676121	0.546933
ARL4A	0.76095	0.863929	0.132489	-0.983195	-0.812375	1.29661	1.21787	0.578118	0.387691	0.218726	0.330634	0.315435	1.88214	1.33376	-0.658832	-1.32586	-0.723631	-0.479405	0.56832	-0.0819463	-0.185491	0.703319	-0.206945	-0.504004	-0.657208	-0.477752	-0.608836	0.373403	0.922004	-0.216516	-0.774875	0.362626	0.243478	-0.143161	0.351035	0.193254	0.780993	1.20296	-0.909448	-0.762015	0.0319647	-0.624643	1.05574	0.0439549	1.21338	0.620125	-0.845561	-0.495923	0.388516
ARL5A	-0.0188105	0.33393	-0.502521	0.0381337	0.107985	0.060212	0.160735	-0.0139868	-0.144237	-0.124023	0.101503	-0.110061	0.114427	-0.383243	-0.685534	-0.362402	0.114298	0.0766329	0.332894	-0.115567	0.00365926	0.349966	-0.150115	0.250821	0.169467	0.314036	0.160456	0.154631	0.134612	-0.0745736	0.0885208	0.297476	0.231579	-0.111436	-0.252843	-0.211152	-0.306174	-0.622326	0.0654768	-0.782938	0.466807	0.236598	0.0434829	-0.0768263	-0.125144	-0.043215	-0.41159	-0.511357	0.0822454
ARL5B	-0.541423	-0.160559	-0.651917	0.020397	0.0281487	0.112407	0.283591	0.0305143	-0.23451	-0.159766	-0.00619906	0.0412078	-0.116182	-0.291873	0.201263	-0.205404	0.6062	-0.0593691	-0.212403	-0.466807	-0.281967	0.133203	-0.130991	0.146023	-0.245398	-0.26317	-0.0302011	0.0607847	-0.0405264	0.0129982	-0.0394852	0.396699	0.657094	-0.308334	0.965898	0.426796	-0.44813	-0.717437	0.753398	0.572388	1.87635	1.01737	-0.134734	0.383437	0.171423	-0.118216	0.425454	0.417281	-0.240358
ARL6IP1	0.319105	0.85175	0.832344	0.929935	1.20531	-0.533682	-0.197011	0.131099	-0.3046	-0.525915	0.551205	1.04034	-0.40502	-0.0824242	0.332884	-0.304753	-0.689861	-0.118319	-0.111436	-1.0265	-0.516001	-0.0867226	-0.563052	0.654693	0.366292	0.627663	0.888779	0.514629	1.09286	-0.143157	0.191528	-0.315996	0.508528	0.764509	0.263001	-0.409335	-0.720682	-0.768884	0.214147	0.171025	0.226274	0.4562	-0.496541	0.240547	0.389009	-0.269088	-0.175733	0.388883	0.118339
ARL6IP4	0.228926	0.626909	0.442013	0.203832	0.315759	-0.200586	-0.567051	0.500832	-0.0288891	0.187879	-0.56819	-0.725167	0.37662	0.157313	0.425027	0.742998	-0.392195	-0.248255	-0.480228	-0.0205159	-0.0243437	-0.50724	-0.168375	-0.17367	-0.459554	-0.279102	-0.307868	0.205429	0.510249	-0.0732825	0.109981	0.718918	0.180204	-0.214996	-0.534214	0.315371	0.205815	0.597517	-0.591846	-0.473767	0.212259	0.232022	-0.345218	0.469221	0.78343	-0.215644	-0.268328	-0.235364	0.220839
ARL6IP5	-0.232621	-0.850969	-0.979673	-0.0548879	0.337274	-0.536686	-0.0243014	0.0929287	0.0659825	-0.00127229	0.962594	0.615744	0.360466	-0.216349	-1.20016	-1.02241	-0.230251	0.348586	0.0116943	0.349155	0.200479	0.182727	0.684944	0.480336	-0.696648	-0.352472	-0.743087	0.22885	-0.130272	-0.215376	-0.612482	-0.54409	0.482899	0.718796	0.0710023	-0.399522	0.0686307	-0.426708	-0.2827	-0.594765	0.231259	0.388777	0.342366	0.00888342	-0.474745	-0.0938963	0.0114974	-0.052349	0.325651
ARL6IP6	0.120621	1.0764	0.615112	-0.532225	-0.363282	0.212071	0.496416	-0.0746697	-0.591525	-0.542281	0.362561	0.348639	-0.169817	0.12595	-0.633741	-0.291409	-0.105536	-0.242015	0.0417194	-0.341789	0.143598	-0.00327988	-0.145378	-0.0745169	1.53639	1.32686	1.30169	0.322119	0.0899837	0.168174	0.760422	-0.054696	0.0756378	0.443419	0.721604	0.85381	-0.0653869	0.200087	0.155613	-1.29855	0.706493	1.45424	0.660532	0.606327	-0.354556	-0.178432	0.135388	0.323145	0.00795775
ARL8B	-2.68371	-0.878286	-0.828337	0.694466	0.685995	-0.118623	0.06564	-0.15124	-0.118542	0.0162304	0.735929	0.659021	0.0745978	0.135809	-0.299272	-0.183805	0.474573	0.316957	-0.0716472	-0.308296	-0.00506646	0.0686168	-0.00159282	0.164595	0.457388	0.384271	0.690767	0.592251	0.208249	0.312055	0.104872	-0.678126	-0.0206119	0.408593	0.278412	-0.365645	0.26509	0.00318414	0.286682	-0.198378	0.185022	0.621896	0.388518	0.623967	-0.0258309	0.415936	-0.134766	-0.0767118	0.236648
ARMC1	0.376469	-0.820569	-0.921566	0.447151	0.403739	-0.334855	0.1923	0.11524	-0.174733	-0.164785	0.880735	1.00935	0.275608	0.145258	-0.405805	-0.0463202	-0.169568	0.320407	0.0983752	-0.00684993	0.296691	0.609785	-0.227828	0.0824641	-0.0496278	0.362054	0.0839344	-0.0473704	0.0385914	-0.728662	-0.899315	-0.305078	0.73581	0.770524	-0.250172	-0.0758851	-0.230328	-0.728111	-0.135833	-0.349171	0.400076	0.365	-0.393341	0.534383	0.0864734	-0.297408	0.0295831	0.151785	0.0308135
ARMC10	-0.503863	-0.24738	-0.751852	0.21839	0.557252	1.06772	0.663314	-0.413995	-0.283197	-0.000205044	0.0676249	-0.184063	-0.25104	-0.229266	0.228881	-0.112402	0.147331	-0.0836709	0.140319	-0.762508	-0.134913	-0.144437	0.189242	0.130249	0.170966	0.124479	0.359029	-0.27927	0.34189	-0.164199	-0.192743	0.119386	1.29791	1.60124	0.819025	1.27645	0.712466	0.804609	-0.345596	-0.0931149	0.131369	0.27383	-0.155143	0.357923	0.265236	-0.263208	0.00214743	0.237346	-0.855882
ARMC6	0.114713	0.343801	0.101751	0.261956	-0.0282318	-0.0344423	-0.0938008	0.0246719	0.0359123	-0.259724	-0.0122444	0.321817	0.0717793	-0.206433	-0.225422	-0.344355	-0.0211053	-0.045526	0.0222806	-0.178037	0.153734	-0.0837711	-0.234844	-0.210599	0.206628	0.146138	0.0885581	-0.0553364	0.305264	-0.208187	0.159671	0.424875	0.0222598	0.269224	0.137053	0.793567	-0.132589	-0.202909	-0.114222	0.366579	0.242419	0.23513	-0.000493547	0.184739	0.326369	0.0181164	0.0454934	0.190629	-0.332117
ARMC7	0.319292	-0.0467696	0.306915	0.163883	0.0351301	0.206819	-0.0352319	-0.000103784	-0.0143638	0.552462	0.353017	-0.134756	0.152471	0.0434366	0.121091	0.17668	0.0606631	0.000103784	0.212406	0.188584	0.110786	-0.174172	0.293634	-0.112592	0.23425	-0.0473123	-0.0715957	-0.191864	-0.23767	-0.0591522	-0.797859	-0.230814	-0.141839	-0.0959359	0.425938	0.476348	0.0388909	-0.105328	-0.330657	-0.0615874	0.478913	0.394539	-0.460302	0.000527523	-0.167869	-0.133041	-0.0441518	-0.120578	-0.0698724
ARMC8	-0.141026	0.182694	0.18194	-0.416143	-0.274134	-0.122447	0.131437	-0.0467719	-0.108252	0.0253166	0.0315895	-0.124282	0.260088	0.0389518	-0.282728	-0.111963	0.709307	0.266813	-0.012989	-0.0914725	-0.281073	-0.0966689	0.174934	-0.0101794	0.43704	0.321642	0.410752	0.0815924	0.0815427	0.146752	0.137992	-0.199205	0.0736159	0.145346	0.969181	0.834567	-0.0429047	0.589383	0.0891399	-0.546931	-0.121015	0.190258	0.476567	0.264876	-0.0751584	-0.0876627	-0.100241	0.193634	-0.16687
ARMCX1	0.655321	-0.465575	-0.459379	1.24837	1.04186	-0.616632	-0.504677	0.219931	-0.0662545	-0.324455	-0.86504	-1.34758	-0.301267	-0.300965	-0.294201	-0.690023	0.53537	1.25342	0.544814	-1.02223	0.445817	0.622591	-0.468871	0.164593	-0.407931	8.38e-05	0.30941	0.257423	0.608744	-0.617991	-0.06577	0.36488	0.386213	0.0546798	0.224106	-0.402643	-0.351287	-1.18012	-0.388218	-1.46855	0.45189	-0.343186	0.0879572	0.224893	0.334638	0.397903	0.275278	1.0768	1.23701
ARMCX2	-0.214219	-0.706332	-1.29981	-0.495862	-0.404841	0.627955	0.935915	0.812646	0.737778	0.631099	-2.04607	-2.05389	-0.239721	-0.229999	-0.76435	-1.08814	-0.211791	-0.0205373	-0.827553	0.194257	0.390111	0.200635	-0.565875	-0.486599	-0.784256	-0.205794	-0.712565	-0.73665	-1.19099	-0.216287	0.521885	0.764825	0.596221	0.69902	0.624689	0.258922	0.555823	-0.510453	0.849222	0.502641	-0.352724	-1.16978	0.316797	1.02925	0.0707483	0.783083	-0.417436	0.33077	-1.1895
ARMCX3	1.13333	-0.304934	0.184464	0.816278	0.408754	-0.267992	0.0216199	0.364553	0.397933	0.341975	-1.72146	-1.72936	-0.505315	-0.0580324	-0.82929	-1.37571	0.400862	-0.0802162	-1.44317	-0.3138	-0.155309	-0.0264491	-0.225337	0.101326	-0.122296	0.246416	0.290445	0.313746	-0.101023	-0.110702	0.33923	0.0290523	0.358847	0.54395	-0.157289	-0.592012	-0.346618	-0.865129	-1.00072	-0.855785	-0.58257	-0.135828	0.292404	0.704971	-0.239891	1.08478	-0.265454	-0.453951	1.11134
ARMCX5	0.299442	0.228015	-0.0622887	0.369381	-0.190079	-0.643565	-0.618392	-0.01135	-0.264088	-0.313632	0.135373	-0.275013	-0.324414	-0.517485	-0.519167	0.000558893	0.743578	0.424627	0.449513	-0.333263	-0.455838	-0.451431	-0.267099	-0.397652	0.0470496	0.0524791	0.509919	0.187941	0.404519	-0.377548	-0.000558893	-0.0293605	0.473653	0.49351	0.176701	0.0546856	0.244208	-0.987616	-0.228801	-0.244702	0.840606	0.368305	-0.358582	0.375073	0.332141	0.260429	-0.196359	-0.499787	0.600515
ARMCX6	0.437925	0.364574	-0.115893	0.22985	0.148949	-0.669288	-0.364499	-0.323236	-0.499147	0.103585	-2.04448	-1.94583	0.17851	-0.0566511	-0.395749	-1.19013	0.605096	0.376977	0.360395	-0.511618	-0.448653	-0.536271	-0.485125	-0.182294	0.167168	0.158373	0.258256	0.058947	0.86051	0.561557	0.567917	0.471465	0.328442	0.175421	0.345125	0.131656	0.399449	-0.166314	-0.596084	-0.762885	0.69165	0.340832	0.114608	0.128872	1.50815	0.77879	-0.327998	-0.257616	0.759133
ARMET	-0.282006	-1.34621	-0.506502	-1.01776	-0.235416	-0.502333	-0.322742	0.0360354	-0.189187	0.412831	-0.285691	0.456224	0.106019	-0.284405	-0.258559	-0.58518	-0.639972	-0.215259	-0.445167	-0.467083	-0.38209	0.0340077	0.137789	0.16039	0.0490435	-0.240278	-0.141106	-0.124005	-0.232134	0.532412	-0.333286	0.770855	0.165188	0.297205	0.847497	0.174471	0.173769	0.919528	-0.128234	-0.0922453	0.487488	0.673459	-0.283371	0.197711	-0.152806	0.136171	-0.144798	0.904225	-0.631561
ARNT	0.229717	-0.115301	0.345983	0.191655	0.344716	0.076229	0.0486013	0.280611	0.450957	0.491735	0.0948624	-0.00175121	-0.121262	0.360314	0.22921	0.0143082	0.0710287	0.326205	0.0538426	-0.018925	-0.206271	-0.0215576	0.360205	0.0678568	-0.0236203	-0.508187	-0.167394	0.207033	-0.0891031	0.135774	-0.313585	-0.406184	-0.519781	-0.683276	-0.0282604	0.100726	0.0379345	-0.303167	0.0844549	0.379547	-0.065661	0.115944	0.0640056	0.14346	-0.0590343	0.0120702	-0.194616	-0.232256	0.0922755
ARNT2	0.674631	-0.628951	0.390455	1.07288	0.616059	0.271805	-0.420502	0.547306	0.202638	0.137469	-1.38123	-0.0509232	0.0248745	0.534533	1.65949	1.94561	1.68083	-0.764379	-0.318753	-1.39378	-1.15697	-0.807872	0.919147	0.866556	0.0892246	0.59172	1.03481	0.500647	0.225223	-0.533975	0.482013	-1.11482	-0.266708	0.37218	-0.166565	0.152323	0.623285	0.714969	0.0229214	0.156024	-2.6426	-0.287609	-0.940155	-1.13495	-0.444361	0.844817	1.0257	0.515936	0.862949
ARPC1A	0.22552	-0.0275831	0.266964	0.802887	0.382669	1.33886	0.272987	0.323306	0.431272	0.673096	0.206375	-0.162494	0.135625	0.291399	0.573102	0.372877	0.485154	0.108504	-0.0232708	-0.514537	0.214848	0.0480024	0.11398	0.261601	0.296147	0.217984	0.452623	-0.0282192	0.565637	0.152455	-0.0393244	-0.360923	1.19796	1.38125	0.100805	0.567998	0.453396	0.789138	-0.461628	0.119945	-0.453107	-0.211485	-0.59558	0.322865	-0.363452	-0.586296	0.00976801	-0.34302	-0.32409
ARPC1B	-0.684123	-0.633096	0.179369	0.739661	0.377824	0.996914	0.698046	0.255823	-0.00458733	0.106776	-1.19241	-0.49161	0.278257	0.00458733	0.209602	-0.152996	0.188418	0.292313	-0.423901	-0.532262	-0.262103	-0.226987	0.770719	0.595701	0.0962195	-0.0393562	0.428752	0.0532263	-0.0814091	0.61078	0.206302	-1.08754	0.999911	1.5276	0.465411	1.15678	0.543638	1.18243	-0.461623	0.0510961	-0.279127	-0.172749	-0.114028	0.297131	-0.620253	-0.541441	0.299435	-0.35037	-0.155847
ARPC2	-0.164887	-0.134956	-0.0123034	-0.248509	-0.0211953	-0.33521	0.09955	-0.042199	0.12319	-0.138406	-0.45673	-0.392576	0.161909	-0.15481	-0.0464151	0.190631	-0.173396	-0.19255	-0.104832	0.0671814	-0.33118	-0.202857	0.316693	0.0850219	0.22532	-0.200106	0.261989	0.210275	-0.291749	0.539357	0.0691753	0.192142	-0.0364764	0.148359	-0.233981	-0.278754	0.21441	0.532296	-0.555	-0.1514	0.000530056	0.251037	-0.000530056	0.32998	-0.20094	-0.23165	-0.147506	-0.0835346	-0.376977
ARPC3	-0.130827	-0.0497057	-0.176849	0.132086	-0.0578297	-0.0641546	0.304068	-0.0179534	0.158218	0.176465	-0.230878	-0.191859	0.56541	0.0169113	-0.362907	-0.335395	-0.659531	-0.609843	-0.451838	0.126071	0.0285867	-0.257692	0.0555296	0.359169	-0.435738	-0.236234	-0.155137	0.145656	-0.00140697	0.643044	-0.0963675	0.339049	0.100754	0.290422	-0.309005	0.116887	-0.0882617	0.38145	-0.0310713	-0.494239	0.253552	0.313178	-0.0426027	-0.128077	0.395802	-0.0563245	0.114903	0.00121941	-0.493725
ARPC4	-0.794164	0.268924	0.221108	-0.0442309	-0.340409	0.109766	-0.0033133	-0.439775	-0.374283	-0.333066	-0.235808	0.0167153	0.126211	0.0884478	-0.925761	-0.544375	-0.58004	-0.568496	-0.0925607	-0.378764	-0.375586	-0.0851583	0.299592	0.209317	-0.250406	-0.0146094	-0.0608183	0.207982	0.384901	0.598131	0.336577	0.260611	0.0522415	0.0530526	0.387929	0.719378	0.316864	0.468194	0.000826782	-0.357758	0.27592	0.281631	0.408538	0.336351	1.37067	0.143486	-0.0549858	-0.162294	-0.458004
ARPC5	-0.00787831	0.216339	0.496393	-0.209724	-0.00904363	-0.374084	-0.062464	0.116389	0.296939	0.190925	-0.75719	-0.34865	-0.0442364	-0.549358	-1.09161	-0.971265	-0.453955	0.114865	0.183205	-0.127996	-0.139269	-0.00377636	-0.0471015	0.199127	-0.259161	0.0384659	0.0251506	0.655616	0.152005	0.302891	0.705615	0.848468	0.130646	-0.198312	-0.692547	-0.374983	-0.0838345	-0.0778744	0.112017	0.46741	0.309694	0.256066	-0.572082	0.134095	0.293931	0.134743	-0.413201	0.172275	-0.419954
ARPC5L	0.159371	0.499383	0.703238	-0.463494	-0.375156	0.576516	0.259968	-0.493156	-0.633329	-0.645938	-0.408478	-0.204563	0.0835913	-0.153956	0.362511	0.0863921	-0.820993	-0.725485	-0.326367	0.152222	0.14003	0.369535	0.97441	0.658343	-0.162115	-0.222048	0.0778411	-0.0192712	-0.500418	-0.102399	0.694157	0.629112	-0.581876	-0.28914	-0.374832	-0.0489958	-0.544327	0.448828	-0.119854	0.15666	0.305292	0.364423	-0.154582	0.601548	0.347763	0.0971582	0.961924	0.82166	-0.103797
ARPP19	0.20041	-0.351961	-0.0922864	0.573253	0.261781	-0.209138	-0.0443923	0.4614	0.410157	0.17668	0.391006	0.412545	-0.202568	-0.075311	0.0660828	-0.404669	-0.0320054	0.34851	0.0467519	-0.250982	0.0919907	0.305491	0.225603	0.321126	-0.263711	0.136952	0.293359	0.163287	0.272691	-0.210767	0.498233	0.201365	-0.000176154	0.156578	-0.134118	-0.351609	-0.249346	-0.145718	-0.858798	-0.0190196	0.0483875	0.165185	0.0386709	0.0385879	-0.0497834	-0.0868765	-0.732955	-0.561341	0.248784
ARRB1	-0.213094	-0.178976	-0.639292	-0.352118	-0.198932	0.0681621	-0.479769	-0.435299	-0.254936	0.0688145	-0.0348406	-0.72101	-0.0280052	0.356508	-0.08205	0.147152	0.853917	1.24545	-0.838742	0.215075	-0.464244	-0.250266	-0.262804	-0.467688	0.177455	0.298245	0.0513864	-0.0726236	-0.102378	0.250943	-0.0541279	-0.277583	0.758014	0.951506	-0.190223	-0.0244787	-0.62292	0.10244	0.295845	0.498822	0.106596	-0.0953505	-0.173285	-0.54129	-1.38078	-0.978615	1.17518	1.35943	1.20051
ARRDC2	-0.186753	-0.204728	-0.208201	-0.0318486	-0.636157	-0.0208024	0.260081	-0.367624	0.140342	-0.126924	-0.310992	-0.793624	-0.110376	-0.0954543	0.000531573	-0.438073	-0.46382	-0.268945	-0.450154	1.07941	0.173238	0.149069	0.148591	0.0417612	-0.175367	0.377575	-0.69569	0.0778168	-0.120615	0.0208228	-0.0383795	-0.0853185	0.176304	0.344107	-0.690561	-0.280557	-0.657001	-0.386128	-0.308146	-0.293941	0.367328	-0.175521	0.956082	-0.301053	-0.142341	-0.137871	-0.0475132	0.0836019	-0.182166
ARRDC3	0.458282	0.395122	0.466947	-0.0465609	-0.515424	-0.775749	0.441664	-0.247358	-0.516461	-0.4878	-0.116845	1.1492	0.338823	0.241576	-0.150134	-0.0585696	0.486645	-0.0177552	0.0902545	0.210526	-0.905773	-0.0908009	-0.0685948	0.377436	-0.273365	0.0934793	0.0919778	-0.691277	-0.301658	0.240837	-0.515849	-0.264767	-0.0723191	-0.499861	0.416153	0.119741	0.394971	0.00461862	-0.260015	-0.497801	0.0242325	-0.3251	0.481195	-0.261837	0.346927	0.644001	0.291123	-0.5644	0.529886
ARRDC4	0.12001	-0.182945	-0.130238	0.404486	0.605809	-0.362988	0.204432	-0.10285	-0.0356925	-0.141472	-1.26284	-0.861104	-0.347533	0.274053	-0.129293	-0.101307	0.110313	-0.611621	-0.0934384	-0.485859	-0.0345953	-0.126744	-0.670364	-0.411755	-1.34519	-0.597518	-1.10833	0.0423324	0.841911	0.278017	-0.196865	-0.737278	-0.336877	-0.476242	-0.770779	-1.07754	0.322381	-0.666602	-0.605736	-0.302923	-0.753438	-0.974357	0.119457	0.0127289	0.7576	0.259714	1.42174	0.526997	-0.43184
ARS2	0.10287	0.0645007	0.0890168	0.113231	0.297194	0.657593	0.241465	0.17026	0.0474763	0.166847	-0.506966	-0.0591303	0.291267	-0.150443	-0.126553	0.110791	-0.0450878	0.10512	-0.262139	0.574886	0.197196	0.0362216	-0.050541	-0.340284	0.210425	0.28458	0.0613582	-0.00339786	-0.256299	0.158123	-0.0728918	-0.313832	-0.21059	-0.0192425	-0.415876	-0.504875	-0.326352	-0.146426	0.0312283	0.456404	-0.129766	0.313446	-0.499543	-0.60957	-0.929591	-0.43014	0.220305	-0.103952	-0.670133
ARSA	-0.11279	-0.499167	-0.122755	0.0566507	0.538548	0.0849094	-0.314934	-0.567562	-0.189194	-0.51307	-0.217651	0.423193	0.24583	0.2684	-0.0247489	0.0430405	-0.285566	-0.0125905	-0.442416	-0.534247	-0.432823	-0.29126	0.0852466	-0.298263	-0.675828	-0.335419	-0.673936	0.00162677	-0.710509	-0.260021	-0.0595499	0.376998	0.0397477	0.547727	0.420734	0.2879	0.112619	0.22304	0.755211	0.558971	0.059274	0.157711	-0.536763	0.15227	-0.649026	-0.132532	-0.601218	-0.443079	-0.147697
ARSB	0.143889	-0.379349	0.63546	0.927055	0.977884	0.378392	0.160369	0.471445	0.441777	0.355669	-0.324601	0.0353974	-0.316882	-0.328625	0.934178	0.347961	0.76957	0.369365	0.584954	-0.616089	-0.145551	0.357309	0.313661	0.0831235	-0.136092	0.313637	0.21416	0.68409	0.133966	0.584641	-0.0191846	-0.424798	0.281626	0.604993	-0.269035	-0.725237	0.681688	0.359463	0.240063	0.39666	-0.566873	0.00802205	-0.120092	-0.296444	-0.784261	0.0977305	0.261388	-0.292259	0.457175
ARSD	1.09869	-0.0116748	0.472848	-0.75267	-0.367709	-0.548074	-0.546076	-0.994602	-0.515909	-0.551458	1.83846	1.39691	0.827028	1.32434	0.104334	1.59036	0.450686	0.782534	0.216575	-0.241669	-0.414702	-0.254119	0.643439	-0.0240516	0.378376	0.415514	-0.0138754	-0.0833912	-0.315644	-0.271215	0.034212	-0.172135	-0.147561	-0.0106021	-0.852725	-0.268044	0.898401	-0.171614	-0.426796	-0.827013	-0.205909	-0.0583129	-0.616466	-1.16788	-0.648067	-0.152238	-0.190303	-0.466651	0.50026
ARSK	0.42197	0.0677582	0.0796274	0.400034	0.363079	-0.446629	0.129393	0.102839	-0.248474	-0.130953	0.540993	0.0486476	0.175037	0.00548412	0.677279	0.424065	-0.118809	0.204	-0.156118	-0.14632	-0.0922806	0.0663003	0.296907	0.0018513	0.236213	0.127456	0.282154	-0.324064	-0.352914	-0.198867	-0.230506	-0.264083	0.391183	0.868234	0.633502	0.100545	0.314678	0.0361068	0.0635755	-0.419345	0.352231	-0.257699	-0.0838936	-0.157392	0.00626987	-0.0697335	0.267062	-0.173304	0.248871
ARV1	-0.238595	-0.0230062	-0.441797	0.21621	0.181066	0.262854	-0.252228	-0.457811	-0.528978	-0.61767	0.829416	0.732318	0.0987803	-0.0912414	0.1107	-0.0414626	0.137209	0.215452	1.00098	-0.483698	0.0832934	0.230748	0.230799	0.563606	-0.093357	-0.482826	-0.332961	0.426576	1.36264	-0.0865938	0.023295	0.506248	0.354625	0.541073	0.258625	0.669013	-0.0125542	-0.145152	0.289312	-0.299431	-0.641112	-0.277715	0.00275876	0.628455	1.18857	0.780453	0.37182	0.789166	0.554336
ASAH1	-0.195773	-0.32656	-0.68927	1.56742	1.86805	-0.197693	-0.0692336	0.683895	0.0362126	0.578702	1.50907	1.07888	0.359647	0.561921	0.98125	0.913301	0.813519	1.10839	0.320207	-0.830835	-0.719125	-0.661088	-0.243062	-0.172951	-0.122055	0.0610084	0.424744	-0.325587	0.719241	0.352633	-0.653549	-0.696968	0.336269	0.468047	-0.0361289	-0.0050182	0.336768	-0.165115	0.300411	-0.365808	0.486159	0.375184	-0.272292	0.133796	-0.0196356	-0.407724	-0.213191	0.104277	1.80499
ASAH2C	-0.165034	-0.156681	-0.213252	-0.249089	-0.0110706	-0.177404	0.0231097	0.0592897	0.0691025	-0.0925487	0.026991	0.642036	-0.0137386	-0.00239402	-0.100724	-0.0176559	-0.047392	0.176006	-0.00705934	-0.0582365	-0.0960622	-0.0816138	0.00247749	-0.293905	0.248801	0.24437	0.040506	0.0543043	-0.0505573	0.345453	-0.0208047	0.223573	0.121124	-0.00804076	0.244763	-0.149521	-0.105844	0.313489	-0.222089	-0.197796	0.299795	0.172922	0.399407	-0.149253	-0.388227	0.130934	-0.376565	-0.113039	-0.080844
ASAP1	0.295244	-0.0616446	0.4888	0.0606286	0.494154	0.320637	0.0566891	-0.526825	-0.368677	-0.487558	1.10318	0.876826	0.973054	0.999689	0.286	1.21111	0.713523	-0.301335	-0.665369	0.466834	-0.0981701	-0.271879	0.521715	-0.42128	0.672717	0.618632	0.134268	-0.545741	-1.57389	-0.471089	-0.13942	-1.07124	0.15677	0.768621	0.623547	-0.079397	0.0431764	-0.263829	0.0455168	-0.0200685	-0.695671	-0.529074	-0.558167	-0.350883	-1.04248	-0.286689	-0.38179	-1.20047	0.221373
ASAP2	0.410743	-0.976831	-0.509889	-0.592575	-0.866618	-0.0137468	-0.30855	0.243597	0.187925	0.35594	0.330843	0.0606761	-0.859569	-0.694272	0.504489	0.226862	0.517405	0.202745	0.268968	-0.761458	0.0144147	0.00641635	0.490906	-0.117857	0.784829	0.822253	0.998638	0.322953	0.120442	0.102692	0.977641	-0.528734	-0.520708	0.228771	0.313156	-0.188043	0.0452931	0.391998	0.0104473	-1.21281	-0.606174	0.155222	-0.450092	-0.403266	-0.664511	0.0138473	0.767869	0.0115114	0.796885
ASAP3	0.26804	-0.864246	-0.160959	-0.215414	0.157995	0.252075	0.0207832	2.21558	1.71223	1.43175	-0.293973	-0.158996	0.200596	0.593021	-0.563449	1.19602	0.374373	-0.0550355	0.359415	0.091366	1.1737	1.41073	-0.344996	-0.996147	0.664617	0.845989	-7.82e-05	-0.0612819	-0.695993	-0.321011	-0.351534	1.12445	-0.637082	-1.00238	-0.7971	-0.603608	0.368758	-0.189626	0.174288	0.837591	-1.10787	-0.659024	1.00236	-0.509474	-0.95404	-0.86766	-0.20269	0.369138	-0.344992
ASB1	0.403946	-0.364577	-0.247644	0.285217	0.169458	-0.227337	-0.801352	-0.531914	-0.724988	-0.162236	-0.77452	-0.434485	-0.0400494	0.0950848	0.610006	0.656165	1.04839	0.531726	0.315776	0.731217	-0.236675	-0.450861	0.0239538	-0.133334	0.339261	0.365762	0.32567	-0.0501828	0.217815	0.252843	-0.657415	-0.601129	-0.178525	-0.434111	0.145256	-0.281487	0.268211	0.093052	-0.755692	0.105274	0.188855	0.14786	-0.122917	-0.119375	-0.150137	0.151002	0.00322218	-0.281171	-0.0522722
ASB13	-0.0844187	0.0375719	-0.499226	0.884117	0.72987	-0.11761	-0.309267	0.350493	0.327444	0.522633	0.115594	-0.339932	-0.226666	-0.143207	0.739554	-0.270646	-0.0146886	0.818486	0.588168	0.532896	0.427383	0.409075	-0.32888	-0.346135	1.13336	0.826432	0.952506	0.470829	0.873221	0.358686	-0.329247	-0.539442	-0.739181	-0.392861	-0.995378	-0.583897	-0.251198	-0.0792233	-0.079929	-0.454674	0.928305	1.20085	-0.367168	-0.19681	-0.275549	-0.383587	-0.14596	-0.340594	-0.100924
ASB3	0.602552	0.61159	0.454726	0.242495	0.178275	-0.0157513	0.00357399	0.0176924	0.234001	-0.0156184	0.408308	0.462167	-0.313288	-0.679437	-0.319708	0.00202808	-0.057265	-0.374095	-0.280076	0.33151	-0.122811	-0.104977	0.331713	-0.0911752	0.729599	0.44247	0.478422	0.0153046	-0.378549	-0.112135	0.0680247	0.374297	-0.135919	-0.0268244	0.304742	0.250815	0.0695428	0.221496	-0.140817	-0.127934	0.340045	0.0550333	-0.283467	-0.0791895	0.511947	0.349556	-0.523281	-0.173895	-0.151992
ASB8	0.460189	0.104635	-0.0185463	0.582994	0.801232	-0.537061	-0.398461	0.452601	-0.0600244	0.021912	-0.294446	-0.154597	0.691313	-0.0164722	-0.548626	-0.226137	-0.325986	0.00629687	0.113783	0.70459	0.745693	0.167412	-0.464006	0.0201157	-0.942153	-0.74348	-0.255768	0.261656	0.111389	-0.369464	-0.174002	0.205527	0.0380544	-0.28907	-0.476913	-0.75302	-0.0909928	-0.258532	-0.633729	-0.187524	0.341526	0.134784	1.0183	-0.330625	-0.475877	-0.337737	-0.394449	-0.213385	0.560021
ASB9	0.0854156	-0.480097	-0.485915	-0.19222	-0.338913	-0.10212	-0.849146	-0.0948968	-0.581187	-0.827968	1.18025	1.50509	0.487291	0.483296	-0.0218361	0.626547	0.904184	0.392331	0.0151533	-1.25614	-0.307074	-0.765492	0.654971	-0.368767	0.693898	0.343676	0.839003	1.06898	1.69514	0.678827	1.01432	-1.36854	0.4813	0.702458	0.507728	0.695088	1.50501	-0.785996	-1.7526	-1.21195	-0.892156	-0.173699	0.264527	1.11091	0.957057	0.67926	0.505684	-1.10667	0.563913
ASCC1	0.137087	-0.315852	0.000771637	-0.199287	-0.218459	-0.596594	-0.154211	-0.201395	-0.239648	-0.0606687	-0.537824	-0.68349	-0.0326412	-0.159194	-0.496132	-0.938064	0.125598	0.603296	0.226068	0.125932	0.484079	-0.238411	-0.176079	-0.174182	0.578276	0.493186	0.331724	0.294466	0.291427	0.258154	-0.181352	-0.0813903	-0.314485	-0.432741	0.126178	0.381054	0.0831132	0.139041	-0.0200816	-0.472917	0.369556	0.0371271	0.380622	-0.208014	-0.512171	-0.73692	0.172395	0.374525	0.427413
ASCC2	0.0751458	-0.235186	0.304693	0.222528	-0.000787311	-0.0744667	0.0714651	0.0557992	-0.1769	0.0218512	-0.0757487	0.350262	0.138223	0.0952005	-0.144011	0.286405	0.327621	0.0376787	0.272399	0.186602	-0.573757	-0.332591	-0.556323	-0.441517	0.0305353	0.0750731	-0.133954	-0.419123	-1.08511	-0.142776	-0.0690324	-0.186787	-0.429396	-0.797483	0.588686	0.0710953	-0.0695168	-0.548822	0.429627	0.0900674	-0.849072	-0.381591	-0.313895	0.000787311	-0.263765	0.474129	-0.15872	-0.54952	-0.039432
ASCC3	-0.397298	-0.496382	-0.155313	0.476807	0.235448	0.00802667	0.106948	-0.0736751	-0.204915	-0.0749493	0.0122898	-0.120803	-0.144871	-0.283384	1.07332	0.946219	0.589775	-0.0387421	0.32548	0.234543	0.100484	0.146588	0.488403	0.0733053	-0.869532	-0.585717	-0.951001	-0.018825	-0.575629	0.112295	-0.0207854	-0.465715	-0.488413	0.195104	-0.0824312	-0.0289729	-0.245247	0.212882	0.711819	-0.0608987	-0.812697	-0.534812	-0.197992	0.512977	-0.31322	0.792576	-0.367615	-0.282932	-0.46168
ASCL2	-0.762483	-0.159868	-0.384158	-0.420302	0.596353	0.444405	0.833833	0.572457	0.590562	0.279151	-0.384512	-0.807736	0.675715	0.287232	-0.924809	-0.780078	-0.265864	-0.490107	0.021938	0.0693949	-0.116221	0.622789	0.356794	0.636126	-0.451987	0.141642	-0.827532	0.31122	0.155193	0.471787	0.119836	0.433719	0.706847	0.44875	-0.711187	-0.706088	-0.0833156	0.248059	-0.164545	-0.351716	0.117168	-0.315026	0.0724554	-0.820485	-0.756084	0.0210844	-0.0141312	0.719082	-0.353592
ASF1A	-0.445967	-0.438049	-0.762222	-0.127189	-0.216795	-0.848491	-0.0389807	0.0746749	-0.271838	-0.298953	-0.416934	-0.0785515	-0.0141916	-0.51948	0.0370287	-0.320356	0.613178	0.344616	0.638012	0.831959	0.172029	0.261254	-0.244253	-0.159689	-1.117	-0.54956	-0.651803	0.0140094	-0.100035	-0.584322	0.654367	0.67017	0.0451402	-0.597767	-0.247688	-0.721291	-0.499584	-0.775188	0.107801	-0.393587	0.236683	0.064287	-0.160943	0.656442	0.449686	0.167916	-0.089561	0.334511	0.219124
ASF1B	0.24873	0.752266	1.51376	0.0735945	0.549543	0.442134	-0.119713	0.259665	0.0204757	0.133115	-0.41642	0.292685	0.371949	-0.318925	-0.34704	-0.535183	-0.580398	-0.462385	-0.726034	0.136652	0.937525	1.03905	0.24419	0.236735	1.97192	1.13949	1.54979	0.182483	0.534275	0.540989	0.0973936	1.0134	0.34158	0.0186946	-0.321057	0.0890111	0.0316891	0.136241	0.0211378	0.348782	0.616431	1.14711	-0.805297	-0.0485937	0.317663	-0.0792893	0.38674	0.137186	-0.466388
ASGR1	-0.59251	0.04339	-0.577321	-0.73587	-0.464708	0.297685	0.344614	-0.228725	0.0595422	0.365507	-0.245157	-0.507778	-0.295488	-0.170828	-0.6785	-1.01177	-0.938882	-0.718513	-0.330455	-0.22261	-0.237484	0.0850482	-0.18618	0.146408	-0.65501	-0.0929466	-1.02618	0.0903333	-0.160111	2.19712	-0.382014	-0.0831803	0.866687	0.29386	-0.758449	-0.250382	-0.165753	0.948293	-0.57095	-0.0452225	-0.394564	-0.843894	0.548853	-0.158028	-0.297611	-0.0682419	0.200649	1.0105	-0.347788
ASH2L	1.11396	0.697812	1.04007	0.677347	0.335182	0.685925	0.110349	0.0761014	-0.117018	0.0407312	0.917027	0.850331	0.606737	0.172336	0.789688	1.17965	1.04007	0.436958	-0.0261964	-0.0319491	0.737079	-0.090084	-0.0585777	-0.187879	0.594797	0.105627	-0.0640344	0.118687	-0.207425	-0.123647	-0.229325	0.15306	-0.0925407	-0.0092204	-0.954629	-0.771688	0.361273	0.0148169	-0.0884158	-0.52663	0.00652041	0.347332	-0.447508	-0.715864	-0.128698	0.107951	-0.638252	-0.808133	0.926154
ASMTL	-0.106532	-0.691807	-0.554628	-0.902663	-0.507343	-0.730285	-0.365077	0.085032	-0.100536	-0.411075	0.532888	0.601813	0.10726	-0.342246	-0.412808	0.633704	0.0785792	0.22993	0.409243	0.375543	-0.629619	-0.574498	-0.248058	-0.169388	0.474914	-0.00211278	-0.183558	-0.504444	-0.177824	-0.496303	0.147215	0.224038	-0.246159	-0.494702	-0.161585	-0.233593	0.0530322	-0.561769	0.324051	-0.277077	-0.123952	-0.218806	0.717942	0.252219	-1.2678	-0.582119	-0.781061	-0.33569	0.376116
ASNA1	0.299471	0.133351	0.227571	0.433801	-0.0363713	0.19381	-0.0772034	-0.042052	0.14236	0.00189143	-0.177871	-0.659068	0.0745472	-0.234168	-0.241105	0.474526	0.0195122	0.351866	0.0571537	-0.236744	0.0913559	0.179296	0.06012	0.280299	0.389731	-0.0469522	0.624003	-0.421825	0.666722	0.0253173	-0.299937	-0.025228	0.403992	0.000807993	0.377591	0.623951	0.0190589	-0.053158	-0.257561	-0.410514	0.0462921	0.359479	0.0257788	-0.000807993	0.0457666	-0.0667575	0.16918	-0.106431	0.0485641
ASNS	0.150647	0.695505	1.49211	-0.361156	-1.30447	-0.703834	-0.502835	0.180563	-0.22246	-0.151491	-0.984599	0.368172	-0.394649	-0.784312	-1.14349	-0.987734	0.615219	0.4263	1.39621	0.525934	-0.54769	0.234399	0.169196	0.111312	0.797996	-0.807768	-0.699697	-0.879935	-0.154724	-0.826174	0.787149	2.07716	-0.531633	-0.243886	1.61849	1.06524	0.927658	0.738016	-1.81831	-1.91555	-1.86225	-2.05013	0.363562	0.454302	-0.288063	-0.162713	-0.184239	-0.624797	0.746494
ASNSD1	0.394659	0.367624	0.0746797	-0.272747	-0.456292	-0.0542199	0.00467032	-0.291144	-0.338997	0.00439998	0.387621	-0.00105885	-0.17865	-0.171883	-0.43205	-0.193397	0.448832	0.357453	-0.00142375	-0.400733	-0.253414	-0.565926	-0.238781	0.00179064	0.744017	0.394695	0.805726	0.0604689	0.253365	-0.183407	0.101578	0.258364	0.130472	0.190126	0.128229	0.315957	0.1055	-0.201253	0.04855	-0.0996156	-0.025568	0.281933	0.308942	-0.269864	0.424791	0.0732217	-0.242651	-0.176555	-0.0241602
ASPH	-0.152591	0.583809	0.224441	0.0391572	-0.211023	-0.196977	-0.0801296	-0.274049	-0.177631	-0.412205	0.722586	0.816625	0.264149	0.868232	0.297719	-0.148902	-0.648895	-0.456381	0.0879359	-0.787536	0.959365	0.0863785	-0.573366	-0.277613	0.159929	0.143346	0.0341381	-0.249716	-0.380992	0.147987	-0.0943403	-0.292108	0.48781	0.765752	0.813822	0.397791	-0.0197819	1.19786	-0.292074	-0.329646	-0.126214	0.440566	1.3322	0.975094	0.158438	-0.174141	-0.571681	-0.571286	0.172386
ASPM	0.544616	0.66748	1.19654	-0.000775375	0.154537	0.76741	0.593681	0.770961	0.636723	0.750589	-0.793899	0.259377	-0.283512	-0.346929	-0.550014	-0.764283	-0.405682	-0.290705	-0.786995	-0.558629	0.77036	0.644623	-0.119893	-0.236063	1.19656	1.60262	1.46105	0.796607	0.579802	0.288376	0.433252	1.00871	0.42427	-0.0199961	-1.2618	-1.52383	-0.616298	-0.524811	0.857255	1.34273	0.697584	0.791033	-1.33294	-0.485999	-0.159045	0.271337	0.211879	0.138658	-0.596195
ASPSCR1	0.25415	0.259116	0.317639	0.275516	0.48557	0.663142	0.187901	0.40731	0.189473	0.243021	0.189873	0.578657	0.0990247	-0.543384	-0.181977	0.389006	0.554837	0.239431	-0.398069	0.102036	0.079063	-0.0477995	0.189363	0.271362	2.71252	1.8124	2.82748	-0.020565	0.18562	-0.0858778	-0.457351	-0.148076	-0.173418	-0.671721	-0.189562	0.357017	0.281961	0.0559047	0.262533	0.200664	3.81246	3.84914	-0.0183232	0.0751269	-0.913192	-0.624445	0.285061	0.377244	-0.128349
ASS1	-0.511325	-0.623442	-0.37837	-0.169382	-0.0503228	0.491504	-0.149364	-0.42817	-0.123563	-0.167696	0.0994297	0.647049	0.109714	1.88152	-0.254183	-0.317442	-0.139216	0.318105	0.416715	0.63819	0.768762	-0.248995	0.204457	-0.206399	0.501765	-0.288086	-0.523852	0.038385	-0.184414	-0.0412669	-0.203816	2.46771	-0.206896	-0.0275354	-0.193233	0.0947752	-0.476139	0.384792	-0.481354	-0.103789	-0.109109	-0.29066	1.80418	0.644375	0.222017	0.12201	-0.44586	0.464176	0.0241203
ASTE1	0.388043	0.455211	0.340701	-0.368902	-0.264449	-0.242344	-0.247601	-0.0971989	-0.401513	-0.0306179	-0.244684	0.202022	0.0725349	-0.0160116	-0.205113	0.104364	0.238221	-0.0459233	0.000201092	0.467729	-0.0705274	0.059721	-0.0765072	0.0309902	0.804598	0.711086	0.914088	0.281166	0.104216	0.028427	-0.172377	0.0143669	-0.140362	-0.156662	0.434936	-0.00769947	0.069457	-0.220792	-0.00700507	-0.253412	-0.0512378	0.0427693	-0.0961395	0.0724597	0.194163	0.347618	-0.0348205	0.25129	-0.108687
ASXL1	0.212559	0.0417998	0.24633	0.598899	0.367044	0.338217	0.0154297	0.643775	0.591992	0.679119	0.192383	-0.010184	-0.257132	-0.046743	0.047038	0.300036	-0.0772152	-0.136191	-0.417999	0.0912748	0.369112	0.0927482	0.108233	0.00696298	0.484481	0.421029	0.494772	-0.0113409	-0.17812	-0.294028	0.0853171	0.378347	-0.077821	-0.301931	0.0110232	-0.321261	-0.134439	-0.491125	0.501989	0.47784	0.418409	0.520503	-0.302845	-0.18679	-0.276316	-0.273483	-0.311073	-0.425713	-0.191248
ASXL2	-0.00676433	-0.932527	-0.40283	0.162836	0.226943	0.36497	0.586394	0.380862	-0.00710758	-0.0331713	-0.054369	-0.108917	-0.412577	-0.0688267	-0.296703	0.0177372	0.640251	0.190552	0.263587	0.79956	0.032142	0.196647	0.211046	0.16763	0.164483	0.180835	0.0935707	0.326309	-0.752738	0.0510368	-0.375012	-1.01862	-0.568329	-0.663106	0.173919	-0.861645	-0.0210316	-0.304279	0.218448	0.00500132	-0.459754	-0.194865	0.0563318	0.0206328	-0.994291	-0.0263253	0.0683529	-0.530494	0.609291
ATAD1	0.917054	0.0509869	-0.397472	0.0850243	0.060902	-0.378517	-0.0117871	-0.260001	-0.484362	-0.378934	0.972743	0.488154	0.00734496	0.515364	0.65566	-0.170944	1.12197	0.708276	0.874697	0.0604366	0.249151	0.206165	-0.179353	-0.154936	-0.394597	-0.44206	-0.293561	0.260658	0.142292	0.0190961	0.660104	-0.466015	-0.343662	0.196995	0.520382	0.332378	-0.0738057	0.143883	0.834975	-0.50746	-0.229561	0.183945	0.221325	0.182936	-0.200366	0.223618	0.568251	-0.0960294	1.24702
ATAD2	0.356529	1.01212	1.79037	0.18394	0.478606	1.22511	0.606128	0.173344	-0.47027	-0.211001	0.358596	0.538467	0.854608	0.896065	0.0269415	-0.247566	-0.426768	-0.834547	-1.12822	-0.162431	1.0152	0.822561	0.0390006	0.177548	1.39967	1.1158	1.06663	0.0615268	-0.502598	0.368637	0.159578	0.28621	0.405452	0.850887	0.0479672	-0.348387	-0.597211	0.198841	0.263661	0.24467	0.252118	0.851796	-0.302416	-0.220195	-0.638343	-0.0698393	0.166436	0.313645	-0.539695
ATAD3A	0.161843	0.130561	0.485477	-0.294633	-0.0958803	0.726435	-0.135889	-0.56186	-0.0574991	-0.0621594	-0.246148	-0.429841	0.0082356	-0.181249	0.0168683	0.676193	-0.403163	0.0620687	-0.330127	-0.559994	0.0247632	-0.128617	0.199249	-0.451422	0.362167	0.0280731	0.372126	-0.211547	-0.584663	-0.167508	0.429094	0.610363	-0.197054	-0.106209	0.0645977	0.0914934	0.335981	-0.100291	-0.0156122	0.38788	-0.106069	-0.129265	-0.628976	-0.121014	-0.0898425	0.0270047	0.152933	0.219694	-0.220497
ATE1	-0.36868	-0.21796	-0.555022	0.238001	0.139793	0.140924	0.0941776	0.0442921	0.0136006	-0.258728	0.148363	-0.591452	-0.0493241	0.0927513	0.486096	-0.171232	0.553404	0.607277	0.251781	-0.37274	-0.210637	-0.233261	0.0248725	0.130968	-0.130881	-0.0783651	-0.0288074	-0.0881184	0.078736	-0.129888	0.134478	-0.134013	-0.181785	0.0904647	0.695166	0.451309	-0.198578	0.00844036	0.969936	-0.103706	-0.100214	0.287665	-0.0684011	-0.482859	-0.0975508	-0.178216	0.179108	-0.324102	0.1298
ATF1	0.0660911	0.321096	0.1857	0.122331	0.191021	-0.506205	0.330832	-0.134728	-0.197324	-0.381495	0.038926	0.462823	-0.304273	-0.44987	-0.51547	-0.291895	-0.610328	-0.678527	-0.375081	-0.203587	0.00709998	0.450411	-0.304406	0.342071	-0.325575	-0.256116	-0.115059	0.36747	0.323602	-0.00227475	-0.0234572	-0.340302	-0.0756013	0.0763235	0.00800362	-0.428821	-0.323373	-0.326869	0.00205643	-0.119174	-0.0181529	0.178658	0.453634	0.495651	-0.451309	-0.281431	-0.127128	0.276993	0.379635
ATF2	0.0611166	0.336669	0.249358	-0.0111994	-0.26314	0.250001	0.279566	-0.196814	-0.184518	-0.135878	0.260308	0.237086	0.149539	0.309949	-0.146911	-0.191557	0.176164	0.224689	-0.159027	-0.109334	-0.299124	-0.20987	0.337063	0.103008	0.65826	0.381676	0.218772	-0.150845	-0.328377	0.0661436	-0.0604978	-0.0652596	-0.0177857	0.0735353	0.55744	0.351573	0.0714843	-0.00843801	0.183828	0.076594	-0.586173	0.38242	0.0627624	-0.0927933	0.174893	0.310066	0.0992256	0.0518693	0.135703
ATF3	-0.75629	1.44079	0.130565	-0.368863	-0.148989	-0.340727	0.670294	-0.742925	-0.15674	-0.728556	1.18077	0.180655	-0.524404	-0.382658	-0.676306	-0.515662	-1.00889	0.000225729	-0.300461	1.94262	-0.0893898	-0.0649121	1.83303	0.0509439	0.274937	-0.0917716	-0.0285282	0.00746811	-0.446367	0.222561	-0.444828	0.808451	0.47153	-0.151274	1.26479	0.285341	-0.426517	-0.441046	-0.325537	-0.48459	-0.458745	-0.651058	0.0434876	-0.445997	0.681766	1.10192	-0.213502	-0.620767	0.475634
ATF4	-0.264964	0.582734	0.616312	-0.250818	-1.11792	0.600995	0.132421	-0.655696	-0.63102	-0.524722	0.168448	0.121031	-0.293345	-0.599957	0.297901	0.106872	-0.763598	-0.0999534	-0.302215	-0.334183	-0.589585	-0.0446357	-0.484269	0.0556667	0.149134	-0.105958	-0.202882	-0.0641318	0.742398	-0.184569	0.179357	-0.0962567	-0.0961305	0.397104	1.6194	0.645302	-0.907766	0.0188894	-0.147189	-0.611864	-0.926898	-0.108976	0.26944	0.319784	0.181607	0.166111	-0.818104	-0.983462	0.872031
ATF5	-0.295631	-0.382537	0.680577	0.276942	0.492941	-0.405001	0.422116	0.425759	0.197035	-0.0199591	-0.452918	0.390496	0.247187	0.14245	0.321963	-0.453885	-1.05688	-1.27163	-0.853503	0.310317	0.516372	0.0919051	-0.213275	0.184697	0.585082	0.573238	0.61819	-0.626289	0.0819768	0.450166	-0.0695186	0.0554157	0.112009	-0.147815	-0.310238	-0.506756	0.437494	0.186604	-0.569888	0.488873	0.110161	0.395557	-0.661329	-0.233994	0.065916	0.651796	-0.401107	-0.320789	-1.01242
ATF6	-0.180519	0.15229	0.289469	0.38578	0.0592909	0.156408	0.321516	0.681284	0.518055	0.720824	0.132849	0.210633	-0.171505	-0.417941	0.433987	-0.0515438	0.554875	0.551366	0.369497	-0.772819	-0.486694	-0.200663	0.377351	0.301196	-0.179598	-0.252834	-0.294676	0.0850552	-0.409226	0.351024	-0.153041	0.0239789	-0.278744	-0.349302	0.389928	-0.289217	0.411341	-0.0910601	-0.0012266	-0.110135	0.144472	0.0218841	-0.165383	-0.27547	-0.106544	0.331323	-0.431028	-0.28254	-0.0345325
ATF6B	0.387383	0.27996	0.768297	-0.150131	-0.431101	-0.151333	0.00430446	0.0483955	0.125353	0.0917965	0.125924	-0.685428	0.262046	0.345506	-0.0394747	0.250001	0.123834	0.161566	-0.199295	0.046177	-0.219518	-0.378172	0.0520263	0.125067	-0.458113	-0.435519	-0.530693	0.349806	0.109956	0.17306	-0.12081	-0.0933696	0.456508	0.281515	0.13988	-0.0135524	0.514783	-0.0509901	-0.0644563	-0.643743	0.0596029	0.18352	-0.7593	0.265375	-0.734182	-0.270649	0.141473	0.287453	0.0905748
ATG10	0.375123	0.426859	0.100395	-0.0337316	0.016436	-0.223275	-0.119769	-0.0124157	0.145152	0.0160136	-0.484319	-0.498453	-0.112576	0.171068	0.0832854	0.703122	-0.165497	0.0804214	0.062021	0.569664	-0.240456	-0.427931	-0.0151244	-0.189247	-0.53121	-0.165935	-0.372425	-0.202917	-0.161899	0.450934	-0.571057	0.00594519	1.01248	0.640192	-0.493463	0.206933	-0.466855	-0.0336214	-0.39751	0.814932	1.15702	0.120864	-0.39462	0.0540665	-0.115537	-0.754785	-0.289023	-0.0509539	-0.541176
ATG12	-0.256711	0.545188	0.0783674	-0.264915	-0.167408	-0.346345	-0.379805	-0.745026	-0.405339	-0.241695	0.0257387	-0.37733	-0.309693	-0.357497	-0.168761	-0.128239	-0.434761	-0.318944	-0.32611	0.303446	-0.29151	0.0181882	0.601421	0.448836	0.388553	-0.10207	0.294197	-0.287251	0.292351	-0.0452192	-0.178268	0.750301	0.701129	0.554273	-0.256723	0.163588	-0.197171	-0.153521	-0.14884	0.0578074	1.00015	0.187684	0.00271004	0.393338	0.48537	-0.0643564	0.00531222	0.069684	-0.141382
ATG16L1	-0.0865197	-0.17442	-0.144111	-0.318239	-0.376118	-0.278553	-0.285338	-0.0396421	-0.129779	0.100069	0.00474918	-0.201179	-0.0238741	-0.239702	-0.100057	-0.20528	0.497563	-0.000792601	0.135776	0.379597	-0.27375	-0.164925	-0.0487141	0.133882	1.12641	0.673855	0.658495	-0.236831	0.148495	-0.30142	-0.400135	0.673579	-0.135121	-0.28429	0.0701631	0.464343	-0.290983	0.150529	0.056302	0.303752	0.540506	0.024344	-0.0201288	0.47902	0.197006	-0.0885886	0.297923	0.704925	-0.676396
ATG16L2	-0.0335149	-0.0706591	-0.206771	-0.00364073	0.0997113	0.257383	0.240782	0.0526921	0.1068	0.0346209	-0.212879	-0.0363136	-0.0716305	-0.207766	0.0618325	-0.0679509	-0.0701822	0.0447264	-0.310036	0.692397	-0.266387	-0.0867249	-0.17779	-0.143232	-0.571716	-0.24127	0.0581152	0.156011	-0.020887	0.458175	0.084075	-0.092443	0.254965	0.117501	-0.129074	0.503143	-0.346516	-0.163883	0.313151	-0.0807417	-0.641736	-0.26687	-0.339144	0.187503	0.104532	-0.158799	-0.242867	-0.103585	-0.286054
ATG2A	0.0675479	-0.69447	-0.50613	0.332984	0.329664	-0.154853	-0.164217	-0.216136	-0.337384	-0.316203	0.229329	-0.230496	0.0213335	0.21629	0.0481802	0.0744665	0.42626	0.498755	0.166657	0.285476	-0.50515	-0.343054	-0.0303794	-0.428711	-0.628718	-0.816072	-0.893146	-0.264272	-0.722559	0.251339	0.166114	-0.0832035	-0.0275915	-0.192242	-0.0608212	-0.315195	0.349489	-0.412837	-0.159948	-0.0977584	0.134816	-0.337897	-0.617017	-0.556492	-0.321603	-0.198344	0.292189	0.318531	0.217297
ATG3	-0.177502	0.372953	0.346858	0.462203	0.295883	-0.0979221	-0.0582062	-0.151884	-0.0313268	-0.0182323	-0.154483	0.024047	0.666442	0.65594	-0.0955054	-0.379864	-0.186396	-0.064464	0.0119508	-0.381303	0.809448	0.706738	-0.0421504	0.271588	0.256851	0.20762	0.215731	0.48774	0.543527	0.59294	-0.0197854	0.370977	0.50412	0.432066	-0.349993	-0.206667	0.097642	0.457899	-0.0712706	-0.394074	-0.12243	0.624819	0.0463989	0.114434	0.162142	0.181186	0.00972573	0.785549	0.357184
ATG4A	-0.467508	-0.262135	-0.0935572	0.131172	0.241983	-0.463151	-0.474768	0.13615	-0.191172	0.141992	-0.285753	0.262866	0.434871	0.088859	-0.132915	-0.299859	-0.140515	-0.16811	0.155617	-0.256788	0.123836	0.0587712	0.253716	0.152766	-0.311575	-0.261599	-0.00352604	-0.207323	0.293377	0.133666	0.000664174	0.779817	0.238322	0.0513332	-0.250823	-0.0992212	-0.446831	0.262846	-0.721663	-0.359988	-0.34717	-0.323567	0.459276	0.246429	0.402379	0.0315316	-0.0820801	0.27505	0.105682
ATG4B	0.130561	0.60779	0.411373	1.24839	0.654554	0.299221	0.199236	-0.402955	-0.361535	-0.140252	-0.0517952	-0.507989	0.199072	0.0410728	0.330298	0.149921	0.591955	0.360474	0.089924	-0.638359	-0.0270031	-0.294376	0.514602	0.502975	1.37154	1.3513	1.05004	-0.287528	0.126744	0.183403	-0.141946	-0.459941	0.101574	0.496593	0.746347	0.512098	0.414121	0.36398	0.0888662	-0.446129	0.812707	0.941838	0.507151	0.227557	0.398379	-0.325252	0.492951	0.174752	-0.537067
ATG4C	0.0557616	-0.0235881	-0.64897	0.259997	-0.21676	-0.428626	0.173704	-0.163081	-0.20047	-0.14384	0.100982	-0.0194386	0.700854	-0.454734	-0.456057	-0.607658	-0.106314	0.0365838	-0.310078	0.179066	-0.133979	0.226041	-0.103262	-0.078032	-0.38097	-0.0852146	0.0374735	0.32713	0.45576	0.492295	-0.00266955	-0.127581	-0.18427	0.20266	0.0472127	0.147791	-0.205911	-0.269186	-0.345631	-0.54384	-0.518313	-0.673559	-0.188535	-0.542353	0.0371338	-0.041337	0.0645777	0.196153	-0.106048
ATG5	-0.317745	-0.647542	-0.549769	0.0374998	0.0410696	-0.470033	-0.466473	-0.33456	-0.416837	-0.292111	0.14562	0.307502	-0.456519	-0.175506	-0.325971	-0.271151	-0.083676	0.034308	0.121655	0.322706	-0.128873	0.801931	0.208326	0.249933	-0.399121	-0.255603	-0.486452	-0.0388981	0.422324	-0.142554	0.413391	0.696616	0.565135	-0.195203	-0.307543	-0.430717	-0.624375	-0.349555	0.129313	-0.332038	0.134836	-0.00838234	0.187172	0.919271	0.46643	0.0223377	-0.689663	-0.404231	0.141431
ATG7	-0.467778	-0.0168458	0.133877	-0.368401	0.0645036	-0.187489	-0.0257451	0.22779	0.247094	0.345818	0.00553475	0.0237877	0.163244	-0.102385	-0.612307	-0.475578	0.137777	0.133546	-0.0354196	-0.615275	-0.464334	-0.410507	0.265394	0.0344894	-0.351498	-0.321592	-0.272312	-0.116326	-0.114406	0.552378	0.205724	0.416158	0.277127	0.262231	-0.361659	0.0424871	0.388621	0.500085	0.147777	0.302812	0.117376	-0.15033	0.141129	-0.424797	-1.39349	-1.42053	0.109702	0.272498	-0.24475
ATG9A	0.134747	-0.167921	0.21421	-0.155879	-0.19932	-0.0265765	-0.402232	-0.447473	-0.0953544	-0.167261	-0.12604	-0.60611	0.321859	0.118945	-0.147395	0.457912	0.385273	0.651392	0.342856	-0.22692	-0.020498	-0.264049	0.200666	-0.099082	0.756189	0.323338	0.592164	0.257021	-0.00344101	-0.190441	-0.151098	-0.272785	0.000824574	-0.0956424	-0.0646254	0.254815	0.131293	-0.0767971	-0.328234	0.521113	0.174391	0.323876	-0.0481304	-0.129686	0.165186	-0.234402	0.232371	0.191336	-0.27802
ATIC	0.41165	0.262746	0.118828	-0.149849	-0.0708219	0.328798	-0.0361886	-0.262672	-0.0867897	-0.135044	0.0224144	-0.299669	-0.0475704	0.163218	-0.424671	-0.115724	0.529749	0.558101	0.137863	-0.378373	-0.626648	-0.822225	0.361567	0.0571944	0.905009	0.617073	0.401269	-0.0604011	-0.589286	-0.260695	-0.258359	-0.469663	-0.362682	-0.257341	0.101385	-0.0423846	0.0943389	0.105106	0.234	0.290292	0.119667	0.162799	-0.2518	-0.0237331	-0.36463	-0.381504	0.0741813	-0.14845	-0.166541
ATL1	0.529278	0.759503	0.552452	-0.864713	-0.954753	0.0946045	-0.124794	1.11807	0.9815	0.846242	-0.290672	-0.324746	0.283328	-0.0556131	0.93069	-0.961756	1.12929	-0.171886	-0.127356	-0.331106	0.183482	0.31767	-0.423891	-0.657652	0.701218	-0.0442828	0.90535	-0.252001	-0.133586	-0.38607	-0.322754	0.533686	-0.406582	-0.948479	0.0374065	-0.445557	1.18377	1.13734	-0.00225242	0.210306	-0.118729	-0.739292	0.575054	0.895879	-0.243614	-0.025223	0.256115	1.47496	0.0538951
ATL2	-0.211056	0.504395	-0.0222479	0.149195	0.000266073	0.341047	0.0705129	-0.317107	-0.202313	0.00583936	0.183344	-0.174288	-0.270949	-0.384859	-0.485185	-0.476501	-0.0628666	-0.0355297	-0.08171	-0.276463	0.25463	0.140259	0.640617	0.211205	0.54554	-0.0945266	0.407171	-0.133567	0.541318	0.0422189	0.221974	0.157653	0.00864318	0.354326	0.212063	0.514345	-0.0976978	0.319542	0.324562	-0.0457017	0.469963	0.334389	0.140256	0.121265	0.581862	0.501063	0.350165	0.165525	0.124108
ATL3	-0.41797	0.0459079	-0.0485517	-0.481805	-0.374321	0.321051	0.582704	-1.03486	-0.780398	-0.667786	-0.666207	-0.822804	0.211911	-0.130231	0.440926	0.695266	-0.312388	1.13854	0.437476	-0.751485	-0.443513	-0.787119	0.0464133	-0.405359	0.962242	0.561273	0.748656	-0.807491	-0.737016	0.491364	0.513329	0.555885	0.758266	0.458068	0.377836	-0.315406	0.892717	0.476786	-0.150016	0.537821	0.715379	0.753564	0.0936263	-0.192552	-0.996183	-0.994331	1.0035	1.38614	-0.720095
ATM	-0.793233	-1.62661	-1.46139	0.560671	0.190088	-0.275832	0.167071	0.108722	0.00783962	-0.0180343	0.0744703	-0.20879	-0.361871	-0.643612	0.123499	-0.370105	-0.321918	-0.904652	-0.964337	1.70179	0.246441	0.206289	0.104023	0.0906001	-1.67519	-1.17291	-1.28135	0.148342	-0.464322	-0.653293	0.0678773	-0.637979	-0.376538	0.377741	-0.5168	-0.681049	-0.480519	-1.20769	0.0747595	-0.913976	-0.808472	-0.586822	-0.609773	-1.62633	-1.16427	-0.0994797	0.448623	0.103897	0.273332
ATMIN	0.546885	-0.0838105	0.496511	0.657258	-0.205686	-0.280131	-0.100465	0.767945	0.0704394	-0.0930494	-0.0163441	0.488854	-0.313809	-0.261505	0.0326875	-0.201495	0.021961	-0.230881	0.0941274	-0.195724	-0.560817	0.176041	-0.176549	0.787523	-0.0369476	0.282241	0.210581	0.467312	0.352341	-0.543755	0.208712	-0.31362	-0.100923	-0.405953	-0.131613	-1.06638	-0.522178	-0.902082	-0.110358	0.289751	0.0510383	-0.558292	-0.317752	0.154609	0.878184	0.16401	-0.72905	-0.462172	0.481044
ATN1	0.0345821	-0.0818677	0.201615	0.373897	0.236858	0.0676521	-0.297312	-0.532023	0.332773	-0.207827	0.298314	-0.250678	-0.129194	-0.105022	-0.0544036	0.763615	0.284195	0.437767	-0.0221311	0.208232	-0.181301	-0.204786	-0.0807454	-0.402651	0.118497	-0.361341	0.170352	0.00974656	-0.546444	-0.543909	-0.139116	-0.447718	-0.436941	0.862196	-0.197075	-0.14186	0.302873	-0.0292831	-0.102214	-0.165933	-0.0377217	0.0236076	-0.447225	0.00530935	0.101715	0.531148	-0.474942	-0.807023	0.102895
ATOX1	-0.174697	0.00626466	0.0524591	1.81125	2.20004	0.331292	0.155135	0.401588	0.270326	0.42967	-0.336021	-0.692671	0.397615	-0.0506825	0.290097	-0.60129	-0.197523	-0.280146	-0.934501	-0.590667	0.716985	0.494028	-0.066983	0.0727212	0.347705	0.190692	0.705581	-0.461879	0.246623	0.161825	-0.443956	-0.116366	0.271084	0.130815	-0.307371	0.633548	-0.161461	-0.276193	0.762725	2.09054	1.14523	1.33368	-1.05242	-0.425249	0.374278	-0.742168	0.448012	2.18957	0.0736851
ATP10A	0.16273	0.454164	0.114958	-0.184563	0.54137	0.0750374	-0.158222	0.805692	0.346205	0.255757	0.56444	0.196129	0.593033	0.863535	-0.163196	-0.193665	0.210421	0.0248511	-0.304429	-0.0373049	0.179029	0.528815	0.301964	0.110139	-0.217995	-0.650909	-0.342234	0.503755	1.06317	0.0465361	0.00508964	0.349675	-0.0937898	-0.241804	0.00965517	0.0319944	0.00670145	-0.167321	-0.0218637	0.23342	-0.450532	-0.157775	-0.200102	-0.0685596	0.190376	-0.123722	0.0742287	-0.152478	0.132493
ATP11B	-0.137734	-0.927161	-0.373486	-0.655242	-0.245445	-0.321052	-0.155374	-0.0450627	-0.421655	-0.405818	0.430943	0.522157	-0.544155	-0.224393	-0.885442	-0.409526	0.209876	0.276992	0.632674	0.362546	-0.199886	0.731024	-0.0620165	0.453359	0.422473	0.585299	0.597597	0.888826	0.724615	-0.306405	-0.390497	0.0912808	0.273125	-0.28346	-0.0802448	-0.863826	-0.564773	-0.344618	-0.178788	-0.404011	0.118388	-0.169774	-0.0338697	0.0332417	0.118771	0.165048	-0.297869	-0.0928348	0.259988
ATP11C	-0.0315512	-0.122951	-0.336583	-1.30123	-0.496578	-0.398985	0.0851251	-0.228162	-0.629153	-0.844878	0.716603	0.584612	-0.287121	-0.133952	-0.288133	0.159146	-0.0859362	0.218503	0.113938	0.723733	-0.290697	0.198911	-0.0664256	0.00343171	-1.65726	-0.822815	-2.00856	0.0686585	-0.547022	-0.32262	-0.0672196	-0.395532	0.294024	0.287362	-0.834386	-0.961054	-0.0521737	-0.885911	-0.10153	-0.389126	-0.891419	-1.17463	-0.0895127	-0.0343849	-0.788411	0.0877012	-0.104858	-0.303396	0.258037
ATP13A1	-0.218767	-0.336738	0.27213	-0.330005	-0.126016	0.158159	-0.0429406	0.476645	0.553186	-0.135062	0.360486	0.47596	-0.289275	-0.511688	-0.560549	-0.303444	-0.660867	-0.103294	0.200505	-0.192196	0.0223514	-0.0277768	-0.0529895	-0.354951	-0.285275	-0.499515	-0.223354	0.214514	-0.250507	0.0502421	-0.0947043	0.115193	0.762088	0.321486	0.420786	0.183918	-0.371808	-0.425276	-0.297335	0.270258	0.324959	0.0401504	-0.601657	0.132354	0.829919	1.09118	-0.384033	-0.721304	-0.333779
ATP13A2	0.0200757	-0.272773	-0.14493	0.780907	0.918972	0.743651	-0.142935	0.598631	0.22959	-0.230213	-0.264814	-0.442567	0.534751	0.246897	0.597696	0.432333	-0.235119	0.89679	-0.171473	-0.0167189	-0.124021	0.256648	0.0590556	-0.114413	0.516666	-0.0188428	0.453496	0.21456	-0.235061	-0.170917	-0.191429	-0.279818	-0.0701131	0.240368	-0.684574	-0.321439	0.225735	-0.213848	0.0830942	1.22055	0.120279	0.496906	-0.472478	-0.0201334	-0.000360808	0.0836476	-0.190187	0.151017	-0.224916
ATP13A3	-0.316327	0.184611	0.242383	-0.0298622	-0.243993	0.0814354	-0.0990435	-0.0772729	0.239806	0.109132	-0.0626534	0.0887876	-0.0377753	0.734741	-0.425592	0.15805	-0.00207369	-0.31062	-0.33094	-0.124767	-0.207425	-0.0170447	0.609898	-0.0648589	0.110763	-0.12015	0.0763481	-0.0817985	-0.0121694	0.586484	-0.0924138	-0.0839517	0.167001	0.040354	0.309189	-0.159665	0.140148	0.332394	-0.130879	0.460286	-0.00391519	0.371723	-0.0450671	0.202709	0.143034	-0.433891	-0.000388795	0.21638	-0.650034
ATP1A1	0.450836	-0.125751	0.325306	1.72803	0.168438	0.0765026	-0.387783	0.91561	0.618594	0.340152	1.20827	1.1972	0.752604	0.754181	1.19108	1.28796	1.09078	0.643343	0.385159	-0.620749	0.679328	0.549516	1.08097	0.461198	0.352548	0.29908	0.315573	0.545646	0.83963	0.279535	0.336582	-1.58221	0.102583	0.900005	0.847611	0.583686	0.480029	0.0100806	-0.500159	-0.309488	-0.133351	0.709643	0.87681	0.929127	-0.131986	-0.085684	0.33209	-0.771226	0.88515
ATP1B1	0.456744	-0.18591	0.679844	0.988689	1.28058	-0.668964	-0.455345	1.79537	1.50525	1.24542	-2.21859	-0.625656	1.0191	0.977496	-0.445287	-0.620502	0.455448	0.726561	0.98026	-0.378144	0.675613	-0.726303	-0.393012	-0.777301	0.283846	-0.208781	1.08814	0.820555	1.1869	-0.283149	0.449459	0.301748	0.0557385	0.654014	-0.378402	-1.0555	0.904581	0.720785	-1.21326	-1.06539	-0.270503	0.590399	1.37565	0.957068	0.122606	0.230133	-1.43997	-0.702052	1.20055
ATP1B3	0.510741	0.395279	0.0706739	0.0613924	-0.411841	-0.846422	-0.511398	-0.152774	-0.0510328	0.122689	-0.0833379	0.364168	0.0287294	0.314572	0.615195	0.132812	0.279894	-0.0619767	0.127949	-1.14299	-0.0160634	-0.0823199	0.396286	0.395014	1.5441	1.41848	1.02937	-0.225542	0.502598	0.653857	0.229925	-0.554186	-0.538991	-0.0839706	0.0323721	0.503109	0.423424	0.354792	0.0808737	-0.498024	0.179808	0.698567	0.174951	0.307278	-0.0653871	0.404074	0.0274337	-0.125598	0.902143
ATP2A2	0.563155	-0.214538	0.678883	0.458595	0.389187	-0.0338806	-0.207152	0.75835	0.627516	0.994678	-0.130507	0.0754094	0.112309	0.472069	-0.274344	0.34779	-0.134715	-0.528621	-0.586706	-0.0140127	1.47717	0.36728	0.465144	-0.157168	-0.713771	-0.458252	-0.329984	1.00248	-0.446191	-0.00619197	-0.491532	-1.17875	-0.676439	-0.0922042	-0.73163	-1.3923	0.140933	0.194968	-0.363169	-0.350461	-1.42172	-0.448261	2.45619	-0.198605	-0.994806	0.739448	-0.242341	-0.709602	-0.671916
ATP2B1	0.285526	-0.256825	0.076132	-0.430445	0.0564223	-0.686768	-0.041469	-0.180572	-0.157667	-0.451017	0.0562296	0.484701	-0.411502	-0.864958	-0.6973	-0.485349	-0.933039	-0.52303	-0.624074	-0.2028	-0.111634	0.546192	-0.750932	-0.383893	0.197752	0.342788	0.337247	0.144009	0.413434	-0.129958	0.447889	1.1598	-0.00189418	-0.0230751	-0.402175	-1.05738	-0.120942	-0.178682	0.028469	0.521276	2.11148	1.02596	-0.243696	0.653923	-0.29195	0.245441	-0.553416	-0.543075	0.491082
ATP2B4	0.40121	-0.347294	0.350765	-0.00146551	-0.362307	-0.1228	-0.0788134	0.839744	0.875426	0.328204	1.46547	0.633918	-0.142191	0.824477	0.107021	0.566687	0.0599669	0.438944	0.418804	0.393623	-0.236836	-0.211034	0.589991	0.108132	-0.413683	-0.387409	-0.38149	0.76426	0.0831295	0.442861	-0.398452	-1.26754	-0.260715	0.554049	-0.750762	-0.661179	0.0436333	0.382933	-1.1606	-0.330291	-1.03428	-0.580224	-0.225849	-0.642918	-1.02936	0.168065	-0.418211	-0.339338	0.171859
ATP2C1	0.181268	0.357061	0.0728866	-0.0173067	-0.360003	-0.10631	-0.164931	-0.162942	0.264143	0.228591	0.493426	0.311585	0.523711	0.55347	0.2265	-0.0559289	0.207803	-0.227378	-0.0728933	-0.352937	-0.0648807	0.347965	0.185008	0.0114709	0.576446	0.0167893	0.416067	-0.48526	-0.296417	0.227119	-0.318395	-0.578184	-0.0448625	0.457058	0.760964	0.0648566	0.235137	0.295072	0.110318	-0.753147	-0.707428	0.211635	0.166693	0.212513	0.097744	0.672593	-0.0673074	-0.281724	0.162733
ATP5A1	0.374155	-0.0566197	0.0177913	0.335555	0.279775	0.39537	-0.0539469	0.239174	-0.0051866	0.313073	-0.176282	0.0532082	0.776576	0.423836	0.782727	0.617765	1.1309	-0.0396361	0.820952	-0.323408	-0.12225	-0.345881	0.547403	0.0285361	-0.399088	-0.320137	-0.560689	0.241669	-0.0734202	-0.0605927	-0.202006	0.0530337	-0.495183	-0.405444	0.0689701	-0.436664	0.220492	0.210476	0.168921	0.432302	-0.111066	-0.0915132	-0.0112532	-0.583177	0.247522	-0.0796051	0.571716	-0.00997769	-0.498108
ATP5B	0.28288	0.299891	0.32581	0.324619	0.405766	0.324049	0.0824859	0.15216	-0.0691478	0.308247	-0.178546	-0.0747977	0.526489	0.552091	0.307298	-0.181393	0.0762058	0.0213414	0.326332	-0.718297	0.331737	0.38992	0.245754	-0.0225522	0.241067	0.160079	0.201602	-0.194603	-0.156764	-0.127807	0.0212029	-0.0477424	-0.410127	-0.0753154	-0.517368	-0.692811	0.159086	0.333765	0.423056	0.39219	0.0135608	0.347292	-0.159047	0.221874	0.355466	0.347825	0.414463	0.146	0.0465066
ATP5C1	-0.0101366	0.305816	-0.191369	-0.179126	-0.283174	-0.38557	-0.227164	0.382729	0.345091	0.565559	0.0557598	0.0119743	0.312811	0.347135	0.153264	-0.157986	0.729954	0.326732	0.458489	-0.46498	0.527037	0.0424099	0.178176	0.26812	-0.0138831	-0.104826	-0.131176	0.0192057	0.642872	0.143783	0.208632	0.0037459	0.243203	0.420993	-0.0857705	0.0901091	-0.00276726	-0.0448054	-0.184201	0.00894492	-0.130281	0.286425	0.432642	-0.403293	0.126202	0.0699288	0.351194	0.140439	-0.00972579
ATP5D	0.553538	0.243624	-0.185837	-0.515769	-0.701267	0.575771	-0.000680354	0.439483	0.67185	0.04189	0.294518	0.255077	0.562578	0.38028	0.0611746	0.648394	-0.291283	-0.16324	-0.0299189	-0.389022	-0.0886246	-0.124827	0.720821	0.219826	-0.532729	-0.508187	-0.799858	-0.502249	-0.00398529	-0.540677	-0.437702	0.0261882	-0.507812	-0.0611122	-0.172443	0.594497	0.598455	-0.372624	0.000680354	0.483008	-0.606244	-0.273821	0.0522501	-0.364149	0.421054	0.223753	0.491248	-0.547273	-0.613576
ATP5E	-0.0375663	0.282358	-0.0980585	0.383808	0.156457	0.233915	0.0964067	0.863118	0.773406	0.843944	-0.250957	-0.0204731	0.461854	0.363841	0.129234	0.0591211	0.0753572	-0.0516221	-0.232935	-0.0697275	-0.168451	-0.0606849	-0.123156	-0.199616	-0.490583	-0.441229	-0.404808	-0.279569	0.0985768	-0.0659159	-0.0816858	0.0895346	-0.392373	-0.101931	0.239065	0.282889	-0.359955	-0.309046	0.253727	-0.0108646	0.00591118	0.0212779	0.297129	0.868384	-0.171318	-0.766485	0.218858	0.0861784	-0.057649
ATP5EP2	-0.320197	-0.153388	0.265902	0.381015	0.478391	0.114923	-0.0216413	0.498247	0.593849	0.688701	-0.362362	-0.220477	0.324038	0.167895	0.0935252	-0.110058	0.17521	-0.194219	-0.349296	-0.382613	-0.047003	0.629361	0.357586	0.0675402	-0.1068	0.00338847	-0.123424	-0.114038	0.0121744	0.153383	-0.102727	0.294645	0.0327628	0.193275	-0.234795	0.44945	-0.080472	0.00324889	-0.0219166	-0.0791216	-0.113629	0.108446	-0.180999	0.776411	-0.316508	-0.32598	0.213837	0.251564	-0.189979
ATP5F1	0.373362	0.956824	0.330451	0.322898	-0.251437	-0.154547	-0.0673116	0.0625406	-0.221779	0.0359405	-0.0611562	0.10801	0.784995	0.499031	0.200867	-0.135479	0.577742	0.325847	0.258741	-0.313379	0.0714321	0.0943388	0.168229	0.136996	0.153481	0.12325	0.196295	-0.165221	1.1785	0.361135	0.186772	0.136824	-0.424033	-0.0151034	0.545895	1.04134	-0.107691	-0.0272665	-0.209168	-0.0882518	-0.268021	0.0402312	0.102443	-0.759221	0.722805	-0.141763	0.0439657	-0.211463	0.106581
ATP5G1	0.467135	0.884475	0.354209	-0.805444	-0.394883	0.560076	-0.551074	0.360746	0.259647	0.455893	-0.162831	0.124766	0.753793	0.621359	-0.889658	-0.51182	0.428747	0.0957102	0.335913	-0.579845	0.416257	0.0209631	0.536324	0.298244	-0.324685	-0.39567	-0.485322	-0.484847	0.575401	-0.0880806	-0.248898	0.286965	0.195626	-0.161966	-0.32089	0.999827	0.259925	0.246494	0.0497947	0.643579	-0.404137	-0.104673	0.164629	0.889515	0.905641	0.248729	0.0858259	0.543405	-0.0981331
ATP5G2	0.430875	0.396977	0.189117	0.151243	-0.172108	0.275975	-0.140213	0.11777	-0.146679	-0.408947	0.0469921	0.0498894	0.238015	-0.193875	0.247594	0.246383	-0.140774	-0.278879	-0.524523	0.176111	0.275846	-0.305677	-0.466359	0.0216242	0.575381	0.551587	0.611356	-0.400677	0.0311546	-0.388454	-0.184704	-0.112235	-0.106014	-0.506812	-0.175463	0.309874	0.352884	0.0403558	-0.0913988	-0.149623	0.148872	0.275326	0.203141	-0.127324	0.593981	0.167229	0.285734	-0.26127	0.429366
ATP5G3	0.575019	0.558306	0.270805	0.431544	0.528041	0.214278	-0.0543666	0.024545	-0.127503	0.0563863	0.111274	0.0346824	1.28651	0.865664	-0.420656	-0.443646	0.16888	-0.401266	0.121644	-0.64564	-0.473412	-0.412982	0.134054	-0.0686772	0.389606	0.377553	0.652526	-0.0576647	0.427952	0.132384	-0.00275371	0.283697	0.00678961	-0.269033	0.00248194	0.513745	-0.401426	-0.00248194	0.311031	0.179577	0.446933	0.486236	-0.234862	-0.00350788	0.718345	0.216283	0.0370367	-0.153801	0.244454
ATP5H	0.236176	0.160072	0.399197	-0.0531197	-0.0305067	0.465793	0.141274	-0.0819949	0.485318	0.394279	0.695139	0.416045	0.372153	0.719971	-0.333254	-0.457681	0.428285	0.400405	0.577128	-0.349909	0.57873	1.1478	0.530616	0.182211	0.07196	0.116261	-0.109154	0.0921521	0.151647	-0.108485	-0.0117586	-0.256591	0.0731316	0.265184	0.213218	0.236075	0.191918	-0.11146	0.160363	0.0886936	-0.00916922	0.541802	-0.12648	0.0268401	0.135024	-0.137101	-0.192922	0.5667	-0.0284872
ATP5I	0.985418	0.651485	0.429837	0.927117	0.901712	0.367373	-0.0302371	-0.188063	-0.174497	-0.178487	-0.189487	-0.25848	0.186746	-0.313502	-0.149317	-0.178669	-0.256941	-0.111461	-0.315812	-0.152018	0.162631	-0.224388	-0.572473	-0.453741	-0.532697	-0.718129	-0.582398	-0.0441089	1.0736	0.528837	0.849952	0.431175	0.509682	-0.0636518	-0.136715	0.740837	0.175726	-0.115417	-0.124594	-0.104369	0.090965	-0.234429	-0.533632	-0.539078	1.46284	0.185246	-0.0530467	-0.523194	0.794677
ATP5J	1.10016	0.770333	0.565171	-0.323239	0.0519522	0.124951	-0.379356	0.439507	-0.077782	0.154465	-0.342166	-0.277955	0.668438	0.632183	-0.632855	-0.39159	0.374607	0.468456	0.478275	-0.819662	0.191445	-0.452838	0.157552	0.266547	-0.163332	-0.356578	-0.0909175	-0.390504	0.86648	0.405441	0.0370872	0.26686	-0.243777	-0.193174	-0.12748	0.604381	0.196433	0.304097	-0.218425	-0.0580435	0.181579	0.155846	0.310447	0.332128	0.451612	-0.729136	0.532691	0.473647	0.711094
ATP5J2	0.000625405	0.606743	0.300853	0.128065	0.36466	0.886833	0.29348	0.372574	0.22795	0.335537	-0.770021	-0.406896	0.641016	0.0342094	-0.329172	-0.759496	-0.322897	-0.269257	-0.200198	-0.882459	-0.28792	-0.40897	0.461004	0.437041	0.334842	0.148007	0.457567	-0.169184	0.779455	-0.0647959	0.0122046	0.838831	1.19412	1.03373	-0.0500382	0.642975	0.022042	0.169341	-0.757908	0.515209	0.292247	0.174771	-0.357847	-0.143888	0.184501	-0.766391	-0.190406	0.662789	-0.844185
ATP5L	-0.392711	-0.737224	-1.31301	0.573333	0.290046	-0.74695	-0.303509	0.344087	-0.00540515	-0.226427	-0.246294	-0.124595	-0.272972	-0.153532	0.105139	-0.420796	-0.301258	-0.180868	0.185324	0.0386805	0.518443	0.614193	-0.978352	-0.21562	-0.473536	-0.248341	0.0322186	0.120369	0.649854	-0.510442	0.57656	0.343507	0.736281	0.486474	0.123779	0.310173	-0.242842	-0.688173	-0.646184	-0.312405	0.63938	0.284118	-0.191235	-0.192873	0.339145	-0.505243	-0.259647	-0.611635	0.568218
ATP5O	1.04543	0.466848	0.133725	0.308955	0.154092	0.0886943	-0.0457056	-0.240143	-0.193061	-0.00634141	-0.562095	-0.675561	0.38949	0.490274	-0.195945	-0.0823477	0.649287	0.295163	0.147833	0.0416916	0.389571	-0.249563	0.197748	0.137594	0.453136	0.132934	0.235591	-0.0978665	0.519258	-0.0988565	0.412986	0.153918	-0.153862	-0.157633	0.182521	0.476425	0.00252827	-0.125501	-0.356786	-0.237626	0.128412	-0.0493121	0.22049	0.0928605	0.083851	-0.494548	0.171289	0.0873545	0.468073
ATP5S	0.206642	0.337531	-0.244346	-0.429846	-0.55258	0.110293	0.00913872	-0.016519	-0.127489	-0.37286	0.0501226	-0.1171	0.138451	0.386053	0.483758	0.2729	0.577723	0.557031	0.751613	-0.449486	-0.318261	-0.41801	-0.261289	0.0829195	-0.416486	-0.697231	-0.0704959	-0.623539	0.664056	-0.3906	-0.284684	-0.256944	-0.104238	-0.180215	0.833971	0.627908	-0.0230965	-0.309112	0.690106	0.373343	0.110801	0.0217819	0.418196	0.43865	-0.409366	-0.90274	0.500897	0.642102	0.0263874
ATP5SL	0.16533	0.0516664	-0.192457	0.319787	-0.12698	0.195555	-0.373936	-0.0740638	-0.0201814	-0.205261	-0.298956	-0.199676	0.304866	-0.159493	0.170133	0.131302	0.334008	0.141996	-0.132851	-0.128151	0.738633	-0.0136502	-0.199886	-0.549619	0.852789	0.353736	0.438866	-0.521475	-0.239589	-0.270211	-0.118031	-0.276115	-0.321758	0.0713713	0.155377	0.118654	0.324204	-0.181196	-0.171292	0.105189	0.609794	0.518995	0.0750843	-0.272199	0.00152181	-0.203304	0.302607	-0.0731269	-0.169508
ATP6AP1	-0.589544	-1.08555	-0.28467	1.10262	0.944209	0.218254	0.136892	0.617217	0.669965	0.666004	0.35936	0.375907	0.255123	0.414222	0.284568	0.385671	0.225415	0.62286	0.303807	-0.0640061	-0.385059	0.121093	0.597273	0.191557	0.146281	0.0107345	-0.316375	-0.179485	-0.240793	0.299938	-0.515896	-0.140187	-0.189603	-0.290836	-0.146784	-0.652523	0.343396	-0.220563	-0.0159053	0.317048	-0.141483	-0.451874	-0.460287	-0.355058	-0.413754	0.303914	-0.101368	-0.211757	-0.235724
ATP6AP2	0.00420428	-0.795726	-0.572712	0.359642	0.211581	-0.550039	-0.0220201	0.0113953	0.344736	0.341084	0.367652	0.130248	-0.039143	-0.0660497	-0.530159	-0.0955442	0.179052	0.156763	0.209723	-0.541024	-0.0672994	0.438758	0.478337	0.486044	-0.548371	-0.115549	-0.342049	0.286147	0.142549	0.0778368	0.47174	0.210214	0.511555	0.512851	-0.705594	-0.792753	0.260231	0.0906474	-0.52271	-0.479495	-0.524284	-0.209734	-0.429253	0.184148	-0.0581031	0.373364	0.0326687	-0.0100509	0.280029
ATP6V0A1	-0.347837	-1.03693	-0.507739	1.78469	1.50741	0.00481117	-0.576412	0.641959	0.761982	0.872723	0.393583	0.226477	-0.0953078	0.115979	-0.448597	-0.446897	0.365043	1.29628	0.279825	-0.0203064	0.0218752	0.126658	0.65103	0.166146	0.0876539	0.127829	-0.26095	0.101048	-0.22635	0.1494	-0.56029	-1.0282	0.376977	0.642914	0.360017	-0.332294	0.7056	-0.271258	0.167528	0.163782	0.0231622	0.0681644	-0.421849	-0.311316	-0.706128	-0.00481117	-0.474186	-1.03829	0.11045
ATP6V0A2	-0.160297	0.244553	0.229262	0.265245	0.28388	0.661711	0.419881	0.0112695	-0.0217676	0.224645	-0.705775	-0.431807	0.0417496	-0.325528	0.490483	0.0621242	-0.358745	-0.518585	-0.278773	0.422534	0.670349	0.318641	0.381051	-0.239	0.0296018	-0.445155	0.0513686	-0.518574	-0.261552	-0.359136	-0.0858432	0.78549	0.354589	-0.31737	-0.342753	0.156811	-0.233279	0.172544	0.53723	0.334649	0.840755	0.326888	0.181449	1.39424	-0.0375081	-0.131	-0.0759569	0.261513	-0.568467
ATP6V0B	-0.841085	0.384136	0.460998	1.24594	1.51045	0.360932	-0.25078	-0.473988	-0.1654	-0.00154085	-0.813773	-0.408511	0.220671	-0.438533	-0.062519	-0.323382	-0.703396	0.26329	0.0045318	-0.911527	-0.0597886	0.196739	0.544863	0.342241	0.493746	0.210925	0.46238	0.486627	1.27978	0.75073	0.998194	1.12868	0.706677	0.474648	0.347858	1.2414	-0.321833	0.408065	-0.543969	-0.0982247	0.758728	0.44636	-0.830846	0.013269	1.39694	-0.118356	-0.0642924	0.634485	-0.570448
ATP6V0C	-0.405484	-0.325885	-0.368941	0.822681	1.16295	0.133364	0.0829225	0.0308926	0.386892	0.200616	0.760861	0.279088	0.414725	0.194893	0.466736	-0.104141	-0.100025	0.369259	-0.342475	-0.680966	-0.327302	-0.322939	0.655187	0.49931	-0.160275	-0.267731	-0.48145	-0.203989	-0.16792	0.131106	-0.224346	-0.532983	0.46198	1.00397	0.787526	0.8986	0.331749	0.406794	0.296504	-0.143346	0.525876	1.04194	-0.643937	0.465359	0.462257	0.186195	-0.228108	-0.258026	0.500788
ATP6V0D1	0.0740804	-0.162852	-0.101315	0.336064	0.632235	0.19752	-0.091704	0.242875	0.364728	0.423642	-0.375654	-0.12691	0.13113	-0.235741	0.408123	-0.312309	0.0930082	0.364113	0.187509	-0.813001	-0.568004	-0.120509	0.481971	0.326195	-0.00499006	0.262768	0.134512	0.0567539	-0.353276	0.616989	0.214609	-0.439386	-0.110482	0.21086	-0.0893442	0.0243427	0.55214	0.250383	0.150151	0.399334	1.41883	1.8387	-0.122685	0.211425	0.117671	-0.564489	-0.251615	-0.308728	-0.0373381
ATP6V0E1	-0.352873	-0.558281	-0.710638	0.256962	0.501563	-0.179843	0.0352795	0.0290791	0.344068	0.0290154	0.0783259	-0.119403	0.464124	0.294153	0.163494	-0.61077	0.489874	-0.154893	0.0294614	-0.122476	-0.328456	0.198952	1.01675	0.52821	-0.508522	-0.240166	-0.371778	-0.16068	-0.436223	0.355296	-0.0599182	-0.345306	0.0224919	0.674432	0.137635	0.149201	-0.00232518	0.189945	-0.467884	-0.75221	0.211223	0.321487	0.011673	-0.357804	-0.0709214	-0.371017	0.519866	0.495503	0.240898
ATP6V0E2	-0.553657	-1.1811	0.338046	1.92049	1.79978	-1.20614	-0.998268	0.678009	0.834369	0.831069	-2.23365	-1.79202	-0.0559494	-0.526843	-0.280909	-0.432938	-0.766446	-0.43412	-0.335904	0.391002	0.81348	0.336389	0.189153	0.425209	1.93573	1.96784	1.91558	0.0728261	0.373258	-0.374104	-0.00814468	-0.552598	0.808619	1.196	-0.626789	-0.324978	0.265405	0.980283	-1.02545	0.17653	0.513526	1.20309	-1.00476	0.407713	0.110758	0.468289	-0.0172631	0.328179	0.516376
ATP6V1A	0.0558616	-0.283665	-0.443344	-0.0743209	-0.343471	-0.0155185	0.208653	0.284076	0.276413	0.446985	0.739708	0.651238	0.135362	0.211414	-0.0719381	0.31858	0.289508	0.501462	0.520054	-0.51878	-0.000333092	0.301492	0.875436	0.192039	-0.662793	-0.0553492	-0.109843	0.410336	-0.0739885	0.0595279	-0.409259	-0.503624	0.170366	0.684082	0.389364	-0.724697	0.15556	-0.636797	0.512436	0.230096	-0.913531	-0.592907	-0.266359	0.125227	-0.346072	0.398223	-0.293835	-0.21475	0.371799
ATP6V1B2	0.290359	-0.168266	-0.461204	0.446767	0.45434	0.136413	-0.0483845	0.30644	0.288237	0.51052	1.66279	1.26689	0.398424	0.0834782	0.147615	0.415708	0.729719	1.3528	0.330036	-0.474756	0.407802	0.285664	0.372669	-0.12519	-0.12651	-0.27719	-0.773063	0.431244	-0.153638	0.513334	-0.37106	-0.73138	0.563833	0.536772	-0.190829	-0.629475	0.446065	0.0216817	-0.111289	-0.517198	-0.339867	-0.363278	-0.623085	-0.382425	-0.350722	0.250903	-0.36357	-0.611688	0.475341
ATP6V1C1	-0.0334204	-0.33915	-0.309021	0.476504	0.72384	0.845415	0.457916	0.135276	0.242629	-0.0112847	1.27935	0.794366	0.885923	1.00348	0.0693958	0.317946	0.229122	0.0953582	0.300359	-0.350973	0.244081	0.392618	0.229984	-0.107842	-0.512226	-0.472011	-0.762575	0.365997	-0.127307	0.460951	-0.321417	-0.754764	0.821773	1.24567	0.355652	-0.148947	-0.252313	0.38166	-0.0276141	0.754784	-0.669826	-0.651514	0.116965	0.716073	-0.778738	0.10564	-0.483879	-0.151082	-0.0843497
ATP6V1D	0.125221	0.106816	0.0206943	0.20727	0.242279	0.192464	0.0373079	0.334645	0.257987	0.348643	0.537447	0.105445	0.457419	0.66271	0.724346	-0.0236947	0.544591	0.615025	0.122999	-0.893408	0.149748	-0.456166	-0.193849	-0.420644	0.137333	-0.183199	0.146643	-0.513042	-0.768132	0.0684445	-0.336019	-0.428128	0.00514832	0.129625	0.983367	0.121298	0.778849	0.171777	0.0376727	-0.0952873	0.431017	0.424586	0.144536	0.863788	-0.223803	-0.342176	1.07089	0.830439	-0.334463
ATP6V1E1	-0.0631316	-0.549759	-0.41397	0.657209	0.107398	0.194165	0.0631329	0.264372	0.308968	0.450688	0.734422	0.187101	0.357673	0.292909	0.43244	0.376183	0.423341	0.773269	0.278892	-0.621305	-1.08099	-0.630492	-0.363273	-0.165247	0.73553	0.418027	0.336237	-0.282967	-0.0906398	-0.0101457	0.175203	0.287687	0.269549	0.153269	0.480265	0.74262	0.357062	0.25514	0.27925	0.119988	-0.19503	-0.00191894	-0.314205	0.223901	0.0553963	0.142278	0.0941374	0.265666	0.620214
ATP6V1E2	0.580618	0.088834	-0.0796392	0.597376	0.242769	0.0366385	-0.196387	-0.261402	-0.54547	-0.503679	0.25245	-0.571982	-0.194848	-0.341099	-0.51701	0.422904	-0.415759	0.114043	-0.0165264	0.0645781	-0.109597	-0.389396	-0.235987	0.102716	0.539768	0.357724	0.576687	-0.156396	0.141513	-0.336943	0.085346	-0.585174	0.159911	0.572316	0.409469	1.63406	-0.185329	-0.588662	0.0265109	-0.460394	0.205341	-0.195609	-0.319814	0.0293938	0.0630797	0.154036	-0.316309	-0.15706	0.282284
ATP6V1F	-0.345689	-0.316915	-0.621996	0.899573	0.767953	1.16436	0.434445	-0.0445685	0.656824	0.751301	0.25679	-0.164974	-0.0321697	-0.52486	-0.369513	-0.591875	-0.372047	-0.0953781	-0.18834	-0.656515	-0.234934	-0.211849	-0.100342	0.13535	0.690526	0.346963	0.370992	-0.129865	0.301733	0.406674	0.177181	0.283223	0.989823	0.932061	-0.133539	0.790687	0.582261	0.169782	-0.25424	0.127239	1.31057	1.04364	-0.508928	0.124413	0.588016	0.178643	-0.1514	0.597081	-0.979754
ATP6V1G1	-0.0354067	-0.0788335	-0.140066	0.0596634	0.323117	0.00700328	0.411863	0.682137	0.473197	0.557251	0.500652	0.156098	-0.216043	-0.188354	0.284108	0.388193	-0.291409	-0.245393	-0.231404	-0.125632	0.112389	-0.0264607	0.513023	0.565747	-0.587403	-0.641559	-0.0766173	0.398314	0.096935	-0.321233	0.344255	0.696949	0.41556	0.0915723	0.217852	0.225561	-0.91922	-0.571983	0.696063	0.709325	0.545998	0.389371	0.017856	0.650461	0.162554	0.0573597	0.496653	1.01523	0.465976
ATP6V1H	0.437063	0.0626454	0.139877	0.869651	1.00274	0.246471	-0.305465	0.677533	0.311934	0.13031	1.49772	1.33571	1.25483	1.21206	0.4562	0.0422272	0.508014	0.130581	0.100868	-0.554434	0.318806	0.595351	0.494859	0.0357518	-0.271548	-0.28776	-0.560958	0.300198	-0.116255	-0.088946	-0.646345	-0.828392	0.499068	0.834269	0.0772789	0.244685	-0.10796	0.310779	-0.195445	-0.110592	-0.264769	-0.276951	-0.363519	0.410668	-0.143212	-0.144071	0.00201522	0.115344	0.628903
ATP7A	2.41077	1.45247	0.36023	0.273604	0.207716	0.0195758	-0.158971	-0.0779951	0.0923143	-0.130077	0.69963	0.0871046	0.515573	0.584614	0.283639	0.598008	0.492206	0.125077	0.379227	-0.300249	-0.12641	0.0745115	0.276267	0.28885	-0.403499	-0.119486	-0.18587	-0.0826623	-0.07787	-0.31391	-0.194394	0.24181	0.0462529	0.274587	0.117119	-0.220836	-0.0187445	-0.705691	0.188833	-0.187178	-0.215119	-0.00729149	-0.631698	-0.216571	0.408311	1.06988	0.37584	-0.263922	0.30259
ATP8B2	0.976798	-0.301082	-0.28337	0.16789	-0.256186	0.65854	0.428116	0.917567	1.1753	1.20377	0.909981	0.825137	-0.679203	-0.723789	0.26594	0.871627	0.00140675	0.0633741	0.0014579	0.931815	-0.438423	-0.43574	0.586907	0.345473	-0.893534	-0.596162	-0.74175	0.470655	-0.0953469	0.0841828	0.200402	-0.549119	-0.56494	-0.549181	0.477875	-0.170654	0.397986	-0.162205	-0.0136755	-0.580086	-0.965288	-0.971058	-0.150195	-0.184948	-0.41475	0.686048	0.216994	-0.22344	1.34731
ATP8B4	-0.530654	-0.851134	-0.933946	-0.685411	0.138741	-0.479705	0.235714	0.220002	0.314891	0.232687	-0.496865	-0.522289	0.341226	0.914744	-0.778885	-0.840685	0.173938	-0.0261712	-0.457734	0.50924	-0.014146	0.682481	0.0497252	0.164071	-1.17524	-0.311324	-1.21116	0.913165	0.160124	0.498762	0.468593	0.986372	0.815648	0.671332	-1.06153	-1.45945	-0.416541	-0.0350318	-0.577526	-0.338306	-1.0874	-0.838381	0.492638	-0.493538	-0.834684	-0.21828	-0.193289	0.576443	-0.245931
ATP9A	0.571587	-1.67862	-1.06957	-0.682175	-1.05732	-0.932926	-1.17228	1.25166	1.2855	0.966357	1.72387	1.71804	-0.545274	0.905782	-3.07882	-3.02516	0.681913	0.765724	-0.286451	0.272335	0.974482	-0.535786	0.148799	-0.786721	-3.04678	-2.29397	-3.6596	0.674335	-0.192944	0.151825	0.161439	0.812874	-0.234611	0.421788	-1.24194	-2.89078	0.195903	-0.801013	0.0467602	0.949414	1.3304	0.830952	0.573439	0.497096	-2.31211	-0.806564	-0.742356	0.168269	0.566149
ATPAF1	-0.207256	-0.413469	-0.347202	1.05357	0.70726	-0.467184	-0.509255	1.2016	0.892264	0.882744	0.0107455	0.277145	0.0583613	0.168229	0.543312	1.57809	1.27044	1.43193	1.4761	0.169279	0.584221	0.800414	0.315561	-0.103691	0.528038	0.153212	0.592631	0.349985	0.619001	0.458709	-0.242144	0.34265	-0.167556	-0.231459	-0.190684	0.158156	-0.229315	-0.347573	-0.00556794	0.318207	0.023388	-0.0534253	-0.217892	-0.0417662	0.0915798	0.321782	-0.100202	-0.000911224	0.58255
ATPAF2	0.00076011	0.137274	0.0644543	0.223008	0.279669	0.15543	-0.201368	0.14935	0.392539	0.501518	0.270149	0.51625	0.429644	0.020259	0.433141	-0.44823	-0.208606	-0.201312	-0.39827	-0.213168	0.0125703	-0.121996	0.248901	0.225557	0.362538	0.161645	0.187827	0.0486465	0.164836	0.30259	-0.172776	-0.0464447	0.0676446	-0.103999	0.579743	0.358235	-0.0342519	0.0633183	-0.00103539	-0.410102	0.29391	-0.0081734	0.262857	-0.167038	-0.381675	-0.125573	0.12667	0.375613	0.0820172
ATPBD1B	0.20895	-0.582377	0.0282976	0.11673	-0.324128	-0.0744731	-0.28117	0.411545	0.273943	0.92779	-0.35725	-0.12151	0.00026204	0.116638	-0.465677	-0.106103	-0.166412	-0.225924	-0.0177559	1.00558	0.170476	0.579298	0.0571431	-0.24367	0.1735	0.110288	-0.0335004	0.408547	0.546601	0.122022	-0.0426826	0.375033	-0.049338	-0.21537	-0.271895	-0.524379	-0.496333	0.00375997	-0.908155	-0.590463	-0.355611	-0.584574	-0.70422	-0.367088	0.119992	0.242526	-0.696663	-0.908864	0.0893691
ATPBD4	0.582593	-0.328514	-0.681936	1.13487	0.839358	-0.0399079	-0.0745399	0.588325	0.331083	0.612045	0.529054	0.546615	-0.28567	-0.210705	0.248493	0.880589	-0.123873	0.12047	0.325382	0.0156015	0.646043	0.406226	0.671947	1.12516	-0.265009	-0.0407056	0.209266	0.78205	1.3647	0.368186	-0.249719	0.127622	0.454842	0.00319452	-0.241533	0.353243	0.27493	-0.883717	-0.549833	-0.557219	0.523459	0.168802	-0.0423799	-0.524495	0.122144	-0.195873	-0.87734	-0.836819	0.281476
ATPIF1	-0.220783	0.395647	0.23585	-0.30096	0.244176	-0.471288	-0.40582	0.553094	0.256161	0.111379	-0.125822	0.0172097	0.253219	-0.427781	-0.271172	-0.511376	-0.683642	0.254747	0.161126	-0.277351	0.106684	0.357768	0.0702278	0.139796	-0.43926	-0.701649	-0.800599	0.300587	1.21381	0.431794	0.225929	0.839535	0.0632294	-0.0264112	-0.131042	0.677988	-0.368191	-0.00539406	-0.782663	-0.542765	0.0121225	-0.173619	0.454951	-0.0705513	0.479476	-0.191752	0.0573421	0.521271	0.28552
ATRIP	0.410176	0.233102	0.256912	-0.151175	-0.324576	0.462815	0.0821532	0.333322	0.638213	0.560279	0.139463	-0.108576	-0.0251392	-0.0911241	-0.329703	0.0760715	-0.304239	0.231399	-0.288201	0.224689	0.551726	0.185629	-0.314663	-0.379418	0.189481	-0.0771832	0.114619	0.192388	0.426329	-0.129017	-0.303257	0.111917	-0.370648	-0.110592	-0.289921	0.0370382	0.183019	-0.00481402	0.210659	0.143337	-0.0367944	-0.0063007	-0.281707	-0.145911	-0.433173	0.0171494	0.0723935	0.0378398	-0.377019
ATRN	-0.0687514	-0.716827	-0.413191	-0.058467	-0.224939	0.109614	-0.00684437	0.667247	0.719265	0.735874	0.338784	-0.0860049	0.105399	0.262062	0.539417	0.990136	0.17837	-0.15986	-0.384596	-0.223771	-0.103406	-0.221261	0.314243	-0.239827	0.0821294	-0.0803057	0.0168681	0.104843	-0.271662	-0.13056	-0.220427	-0.561492	0.0567583	0.263293	-0.618899	-0.345754	-0.310106	0.0213662	0.0523721	-0.348354	-0.0508678	-0.00679068	-0.412854	-0.477232	-0.883585	0.194465	0.0480387	-0.191875	-0.107301
ATRX	0.144822	0.174892	0.200486	0.265158	0.0196621	-0.148173	-0.0571374	0.183279	-0.290742	-0.0762063	0.447938	-0.235632	0.0657004	0.617286	-0.0314434	-0.0208305	0.0734553	-0.150411	0.0371199	0.24427	-0.182544	-0.152435	0.0563723	-0.0898182	-0.0514381	0.0581797	0.123341	-0.126412	-0.181663	0.0238461	-0.51324	-0.182469	0.0120754	0.0516637	-0.203986	-0.463153	-0.0343244	-0.0548372	-0.466376	-0.719665	0.00872906	0.205949	0.0382829	-0.415016	-0.60136	-0.55848	0.264203	-0.253778	0.15956
ATXN1	-0.912976	-1.47887	-0.648043	-0.290832	0.0933524	-0.419498	-0.322368	0.0962536	0.0783475	0.0892033	0.396978	0.454361	-0.24079	-0.0914104	0.0573102	-0.510761	0.558425	1.15985	0.812424	0.106945	0.0961806	0.226653	0.0491482	-0.107182	0.120307	0.783388	0.49276	-0.0382018	-0.664605	0.21964	-0.276628	-0.0940757	0.0582109	0.0721917	-0.0971104	-1.61736	0.245328	-0.153011	-1.09476	-0.375065	-0.0211815	-0.00752407	0.0265071	-0.439837	-0.962295	-0.00270508	0.0965153	-0.262241	0.316897
ATXN10	0.563625	0.442474	0.237703	0.309142	0.607197	-0.35272	-0.369921	0.118465	-0.359517	-0.111179	0.365607	0.696495	0.11418	0.0176956	-0.257965	0.705363	0.11227	0.311006	0.171349	-0.540312	-0.513741	0.0811313	-0.0311239	0.00967753	0.141387	0.24556	0.531569	0.231881	0.902217	-0.0220019	-0.314935	0.176011	0.307433	0.144463	0.327147	0.310839	-0.129933	-0.297598	0.196404	-0.452934	-0.075861	0.0837205	0.000696037	0.655073	-0.365024	0.0624606	-0.23844	-0.497339	0.579465
ATXN1L	0.269068	-0.218676	-0.11	-0.188257	-0.498655	-0.213682	-0.214362	-0.0700539	-0.194943	0.0404095	0.0567802	-0.351582	-0.420286	-0.194152	0.504992	0.395313	0.32041	0.271743	0.268024	0.223445	-0.297675	-0.127714	0.102405	-0.126707	-0.0365648	-0.0186382	0.185048	-0.0362948	-0.268292	-0.0615975	-0.098668	-0.307065	-0.519368	-0.558504	-0.357746	-0.64268	0.197999	-0.567878	0.00863008	0.15093	0.482379	0.664369	0.169914	-0.176529	-0.15394	0.21183	-0.340839	-0.560703	0.297863
ATXN2	0.603485	-0.371646	0.257726	0.836705	0.511655	0.0731017	-0.0697306	-0.0270793	0.163207	0.232683	-0.251017	-0.449005	0.13737	0.280783	-0.151786	0.302095	-0.152446	-0.222823	-0.619922	0.593092	0.434715	0.0755495	0.0606808	-0.479413	0.338769	0.278843	0.11919	-0.510574	-0.859045	-0.195811	-0.301671	-0.332242	-0.21051	-0.102873	-0.579409	-0.877379	0.360327	-0.0211812	-0.172052	0.330886	0.298066	0.171328	-0.278028	-0.110393	-0.281721	0.438158	-0.0302026	-0.3573	-0.526251
ATXN3	-0.175607	0.0230081	-0.0759022	-0.300128	-0.417019	0.21352	0.298745	-0.0975509	0.137372	-0.0685937	0.719256	-0.256565	-0.154376	-0.0134203	0.599535	-0.347035	0.322345	0.560849	0.136483	0.138421	-0.161846	-0.127719	-0.76611	-0.600828	-0.203441	-0.033291	0.181463	-0.411191	-0.964403	-0.130017	-0.537506	-0.974183	-0.128361	-0.286682	0.671456	-0.0169565	0.0193264	0.36148	0.11952	0.440708	0.375314	0.418956	-0.211419	0.335383	-0.992096	-0.707735	1.03271	0.86659	-0.841981
ATXN7L3	-0.290646	-0.0685098	-0.18247	-0.358681	-0.10142	0.179973	-0.135916	-0.244705	-0.00133043	-0.130114	-0.253513	0.0889957	-0.0840554	-0.00671229	-0.0475831	0.30576	0.0259795	0.213328	0.0153902	0.483428	0.0248484	0.0398381	0.64214	-0.0395034	-0.277353	-0.29992	-0.221146	0.0473143	-0.371771	0.10325	-0.413355	-0.45628	-0.250082	0.111034	-0.214637	0.271908	0.172344	-0.40409	0.26184	0.445884	-0.23272	-0.442709	-0.120516	0.10564	-0.375106	0.00123413	0.413174	-0.0720528	-0.147019
AUH	0.0518459	0.298993	-0.1286	0.178839	0.0845691	-0.0782925	-0.0485462	0.932723	0.778099	0.731561	0.518721	0.22975	0.493721	0.706731	0.42949	0.251884	0.0251329	0.0571427	-0.201281	-0.100602	0.0277852	0.300964	0.89552	0.455276	-0.464386	-0.224112	-0.492695	-0.226228	-0.596163	-0.252252	-0.118894	0.451802	0.109479	0.258214	0.0807535	0.223591	-0.451843	-0.205101	0.273107	0.0982355	0.317846	-0.41229	0.348876	-0.210819	0.347324	0.336059	0.625396	0.483947	0.112331
AUP1	-0.000303999	0.541933	0.639395	-0.209363	0.390997	0.253824	-0.0964183	-0.221946	-0.177116	-0.20657	-0.0299397	-0.351556	-0.519522	-0.718508	-0.148196	-0.00220044	-0.258122	0.369982	0.139381	-0.590152	-0.0378073	-0.241976	0.517613	0.156519	0.0955375	-0.312957	0.0903938	-0.0104634	0.547202	-0.070719	0.365692	0.205433	-0.145258	-0.374752	0.526235	0.999897	-0.0879542	0.369415	0.0903678	0.245134	-0.11003	0.0541898	-0.0343757	0.585645	0.477353	-0.373703	-0.23119	0.379159	0.17471
AURKA	0.22342	0.935204	1.34782	0.238285	0.616185	1.4975	0.44091	1.55335	1.94184	1.83936	-0.394511	-0.126873	0.731168	0.405843	-0.401233	-0.280719	-0.253104	-0.444304	-0.683806	-0.456411	1.25917	0.832244	-0.197818	-0.112553	0.730258	0.788508	0.743264	0.29057	0.0342279	0.304935	-0.436257	0.503205	0.117657	0.187948	-0.725148	-0.0887452	-0.528748	0.0502365	0.63547	1.10749	-0.0564582	0.426938	-0.106979	1.3735	-0.00531176	-0.147539	0.919805	1.00961	-1.07186
AURKAIP1	0.194568	0.274884	0.225838	-0.416407	0.124273	0.139233	-0.0152895	-0.584978	-0.388671	-0.569754	-0.00397039	-0.0184327	0.37347	-0.196294	0.0561901	-0.238166	0.398731	0.180279	0.119421	-0.390705	0.204174	0.15433	0.09252	-0.103598	0.265212	0.0284624	0.135648	-0.817093	-0.596803	-0.512795	0.166597	0.299436	-0.281352	-0.622559	-0.0839319	0.125774	0.267873	0.157025	-0.138733	0.277425	-0.200013	-0.00207883	-0.271865	-0.538912	-0.132414	-0.15159	0.198641	0.356619	-0.274932
AURKB	0.283747	1.66345	1.25442	0.28096	0.475361	1.24074	0.431675	0.408744	0.370168	0.458459	-0.863011	-0.917895	0.344873	0.0547651	-0.197272	-0.671638	-0.824902	-1.07813	-0.989549	-0.47197	0.131527	-0.0535039	-0.311905	0.0646745	1.35234	1.11465	1.06479	0.301125	0.547592	0.509602	0.0904611	0.619018	0.191294	-0.321963	-0.384932	0.260454	-0.375583	0.224136	1.62784	1.36297	0.860886	0.930123	-0.115013	-0.450674	0.676099	0.0798114	0.526382	1.14077	-0.869463
AUTS2	1.06867	0.588378	1.16876	0.094096	-0.0752989	-0.617222	-0.408001	0.743729	0.561639	0.463243	-0.411335	-0.438022	0.577287	0.46529	-0.294749	0.532584	0.0892447	-0.114397	0.19747	0.151527	0.595302	-0.393683	-0.79067	-1.34393	0.754138	0.648732	0.541055	-0.0474763	-1.10497	-0.716059	0.261402	1.83707	-0.642942	-0.99405	-2.01502	-2.25313	-0.156356	-0.712915	-0.409794	-0.475493	1.14822	0.19499	-0.317925	-0.62571	0.253131	1.36252	-1.11821	-1.23246	0.864896
AVEN	-0.1272	0.901215	0.441674	0.566421	0.344023	0.147722	0.0457464	0.127286	0.17751	0.367015	-0.140089	-0.317026	-0.503427	-0.385621	0.485831	-0.459104	-0.370481	-0.691693	-0.271754	-0.660428	0.385212	0.421218	-0.368672	-0.330453	0.386555	0.269518	0.704415	0.107926	0.3325	0.504454	0.409394	0.275055	-0.627386	-0.27893	-0.279957	-0.254165	-0.0328271	0.710063	-0.832527	-0.658382	0.352187	0.143759	0.292565	-0.506662	-0.555208	-0.139921	-0.585605	-0.104545	-0.632393
AVL9	0.0827641	0.562888	-0.200151	-0.00201326	0.119832	1.53995	0.977685	-0.139884	-0.127228	0.0219044	0.145973	0.0758137	-0.177524	-0.158896	0.00201326	-0.631601	0.152133	0.515289	-0.24157	-0.24689	-0.211935	-0.169362	0.720802	0.335885	0.142264	0.0236953	0.250921	-0.351587	-0.355416	0.0049542	-0.0102122	-0.284045	-0.291129	-0.242693	0.795271	0.694874	0.4669	0.330109	0.87505	0.564052	0.111197	-0.0348803	0.0475394	0.412922	0.506025	0.459143	0.537877	0.397791	-0.0773515
AVPI1	-0.697756	-0.855632	-1.00646	0.433022	0.140618	0.412027	0.721496	1.21183	1.50767	1.4879	0.128002	0.193933	-0.898174	-0.0974946	0.292133	-1.0372	0.645924	0.488781	0.686052	0.132322	1.68175	1.3153	-0.0600133	-0.19197	-0.967482	-1.30073	-0.34746	0.645989	0.852922	0.0192002	0.529858	-1.16514	-0.689854	-0.639769	0.333251	0.462246	-0.5114	0.177435	2.23431	0.405135	-1.77653	-1.62917	0.365536	1.34654	-1.02072	-0.212642	0.941872	1.54224	0.697835
AVPR2	0.0376935	-0.137834	0.0210497	-0.184903	-0.0884727	0.0396746	0.112774	-0.0165718	-0.306167	0.00945873	0.274009	0.370957	0.132358	-0.123593	0.172386	0.257368	0.21017	0.492897	0.112335	-0.355948	-0.0378078	-0.266688	0.205066	-0.0488191	-0.0971797	-0.291776	0.082495	-0.243304	0.129797	0.116934	-0.116063	0.871702	0.154607	-0.0247264	-0.055864	0.137728	0.0386375	-0.346353	0.066563	0.0916603	0.0159995	0.0452613	0.27903	0.0122564	0.495273	0.239525	-0.254926	0.0127039	0.0999968
AXIN1	0.22291	0.027392	0.373407	0.218676	-0.013136	0.0101848	-0.167803	0.0729605	0.4013	0.518809	0.553427	0.0284511	-0.0323615	-0.0849428	1.03914	0.755407	-0.26666	0.287487	-0.138697	-0.142862	-0.333333	-0.704283	0.00187824	-0.319866	0.0725627	-0.0729627	-0.413257	0.201855	-0.2791	-0.243565	0.482972	-0.335555	0.0383429	-0.111681	0.739337	0.402112	0.130043	-0.177977	0.440392	0.241004	0.186004	0.142361	-0.588291	0.13493	-0.582868	0.392838	0.0815848	0.0714732	-0.17312
AXIN2	-0.360256	-0.155126	0.304394	1.79737	1.68755	-0.816537	-0.375157	-0.142517	0.10835	0.0250741	-0.474448	-0.412198	0.235066	0.627976	0.352575	0.107939	-0.273282	-0.666707	0.280032	0.7632	1.01803	0.712253	-0.505585	-0.725452	3.61622	3.06596	3.22376	0.0848373	-1.32901	0.513061	-0.102533	0.600796	-0.710893	-0.988655	-0.985712	-1.15272	0.319479	-0.429744	1.80366	0.513885	4.21896	4.37771	0.134513	-0.149775	-0.169664	0.176742	-0.000348934	-0.294153	-0.37636
AXL	-0.920363	-1.11389	0.33978	-1.55949	0.0196027	0.0435343	0.483652	-0.0272271	0.542144	0.0649544	-1.18563	-0.726894	0.586039	0.377757	0.0595321	-0.99426	-0.138783	-0.179009	-0.219794	0.289108	1.5081	2.58184	0.109199	0.230462	0.36155	1.08549	-0.114136	0.183024	-0.776717	-0.677183	1.73796	1.79576	0.487494	0.830285	-1.22375	-1.05348	0.307436	2.13196	-0.97021	-0.64594	-0.249113	-0.370916	0.819269	0.862681	-0.865882	-0.633684	-0.0491367	-0.242085	-0.24263
AXUD1	-1.15738	0.0987371	0.329041	-1.5524	-0.970854	-0.565258	0.257906	-0.408593	-0.118514	-0.689134	0.756301	0.138859	-0.585354	-0.787234	-0.307106	-0.740228	-0.763505	-0.345631	-0.460899	1.43321	-0.652731	-0.238354	0.692934	-0.148429	-1.2582	-1.14786	-1.55437	0.127104	-0.759569	0.820645	0.318727	0.957793	0.260144	-0.425089	1.10357	0.0878425	0.252175	0.651535	-0.347795	-0.243423	0.157474	-0.707718	0.435439	0.0888876	0.349055	0.246639	0.122823	-0.197067	-0.296928
AYP1p1	0.140855	0.399768	0.114492	0.0454321	-0.0562223	0.575935	0.0444971	-0.645158	-0.864942	-0.65679	-0.362196	-0.378709	-0.0694147	-0.242511	-0.369741	-0.7467	-0.390806	0.0179231	-0.784603	-0.665018	-0.960022	-1.26697	-0.764712	-0.524817	-0.447301	-0.558734	-0.351173	-0.452199	0.135735	0.0322602	0.0442333	-0.0616781	0.884622	0.100422	-0.513897	0.569043	0.108584	-0.209369	-0.231955	-0.419077	1.23026	0.843096	-0.0782018	0.142345	-0.118078	-0.740519	0.624264	1.12683	0.36736
AZI1	0.384251	0.264592	0.69344	0.313725	0.328612	0.701198	0.411114	0.193283	0.321753	0.50913	0.416153	0.684794	-0.185543	-0.0912019	0.764004	0.766001	-0.140616	0.126484	-0.469534	0.275894	0.478465	0.17479	0.203692	-0.205449	0.836848	0.698785	0.50423	-0.0743403	-0.655118	-0.149512	-0.186818	-0.0853912	-0.43693	-0.623135	-0.297776	-0.0305594	-0.16195	-0.194819	0.442927	0.602231	1.12797	0.759504	-0.519697	-0.604076	-0.720569	-0.357523	0.0760485	0.114732	0.0886405
AZI2	-0.00928908	0.108999	-0.0870125	-0.581861	-0.210302	-0.21732	-0.0864728	-0.197681	-0.235185	0.0732173	1.32343	1.52986	0.0192452	-0.0666433	-0.720404	-0.332796	-0.0620673	-0.201271	0.00627157	-0.0747895	-0.0669593	0.217916	-0.160554	0.163045	-0.695265	-0.309345	-0.404806	0.291063	0.684635	0.109547	-0.346015	0.522413	0.17593	0.0852711	0.35822	0.205956	-0.108175	-0.202941	0.110126	-0.833705	-0.0263513	-0.0746331	0.176025	0.65971	0.389796	0.623844	-0.321711	-0.201886	0.100955
AZIN1	1.09034	0.648555	0.775405	1.64359	1.31469	-1.51481	-1.18698	0.84306	0.00344142	0.110816	1.33118	1.92783	0.524802	0.209999	0.389503	0.362101	0.0106089	0.501854	0.716495	-0.541379	-0.434144	1.00805	-0.567979	0.545995	0.419074	0.455872	0.378106	0.568083	1.70371	0.52074	0.52619	0.958381	-0.198621	-0.399112	0.0319018	-1.05738	-0.703821	-0.633104	-0.842292	-0.61211	0.794903	0.199273	-0.440994	0.338384	-0.500736	-0.733781	-1.44796	-1.24295	-0.551485
B2M	-0.519762	-0.00341346	-0.0072601	-0.260457	0.194708	0.216682	0.00337923	0.0568731	0.060332	0.155027	-0.0611077	0.271225	0.250739	0.120053	0.30524	-0.126362	-0.0528741	-0.241476	-0.0475451	0.0200811	-0.163883	-0.293603	0.0420864	0.00883735	-0.530556	0.10314	-0.466325	0.205482	0.0867626	0.257435	0.0968061	0.117794	0.0100559	0.0399071	-0.804046	-0.236702	-0.161872	0.102747	-0.216562	-1.14672	-1.16102	-0.699615	0.113908	-0.341691	0.253138	0.0627842	-0.0693909	0.108495	0.0812902
B3GALNT1	0.610411	1.4296	0.474223	0.887965	0.939302	-1.23731	-0.689979	0.908516	0.536096	0.962704	-1.50599	-1.62628	0.22439	-0.51154	-1.75488	-1.7687	0.322782	-0.706801	-0.840332	-0.354025	0.618069	0.903162	-0.0302175	-0.463442	-1.50864	-0.853841	-1.24173	-0.316827	0.0434166	-0.218567	0.79139	2.35703	-0.650119	-1.05932	-1.53014	-1.06546	0.285257	-0.0162042	1.16531	0.431885	1.75877	1.1747	0.281923	-1.64394	1.2361	0.777552	-1.59671	-0.73193	-1.28483
B3GALNT2	-0.211139	0.0783438	0.238311	-0.128237	0.140872	0.415243	0.147953	-0.709494	-0.447555	-0.339597	-0.214585	-0.603841	-0.0304323	0.0115739	0.552685	-0.124465	0.11744	-0.000401668	-0.202962	-0.274598	0.062876	-0.000870169	0.0302027	-0.0412698	0.45758	0.0378851	0.39061	-0.331029	-0.499272	-0.0351658	-0.171811	-0.0732437	-0.20565	-0.331373	0.263541	0.161509	0.0447605	0.194174	0.521525	0.402186	0.185631	0.103924	0.103057	0.148256	0.0304277	-0.257075	0.52796	0.490215	-0.26017
B3GALT6	0.300254	-0.16281	-0.0742026	-0.16993	-0.463434	0.473373	0.022578	-0.456313	-0.0444741	-0.327008	0.128968	0.0401798	-0.450547	-0.40684	0.0211805	0.610295	-0.343138	-0.407159	-0.131575	0.270795	1.04552	0.297329	0.188843	-0.39955	-0.118115	0.0656643	-0.0716353	-0.141573	-0.463586	-0.0742557	0.254012	-0.14938	-0.612817	-0.383707	-0.485617	-0.505602	0.327796	0.070667	-0.537331	-0.183296	-0.151386	0.139727	-0.450664	-0.00251325	-0.705427	-0.486558	0.361562	0.18679	-0.698634
B3GALTL	0.97807	0.969293	1.01822	0.80768	0.919708	0.215544	-0.112792	-0.583076	-0.519966	-0.210424	1.39945	1.7686	0.138394	-0.159532	0.837928	1.56099	-0.391764	0.0849266	-0.403242	-0.560117	-0.252642	-0.407076	0.193772	-0.275737	0.681854	0.507577	0.734154	0.298355	1.02029	0.788351	0.648359	0.698986	-0.0145942	-0.0568864	0.896577	0.955265	0.239893	0.321219	1.7564	0.382639	0.625404	0.726734	-0.0452566	-0.599267	0.5273	0.359751	0.618743	0.654077	0.233672
B3GAT3	-0.351197	0.148311	0.329397	-0.212425	-0.150444	-0.202213	-0.339393	-0.681254	-0.113075	-0.337346	0.110806	-0.0926003	0.162824	0.0242462	-0.543003	-0.595736	-0.212126	0.557316	0.373046	0.0901825	-0.22024	-0.0308379	0.0828721	-0.0683664	-0.213759	-0.75051	-0.551043	-0.141696	-0.0989471	-0.128212	0.269572	0.308788	0.591676	0.981119	-0.0429098	1.06703	-0.161637	-0.0964282	-0.391305	0.101694	0.0143576	0.254396	-0.853845	-0.406942	0.248016	-0.216912	-0.439101	0.0409671	-0.250728
B3GNT1	0.172293	-0.417415	-0.418682	0.469711	0.234385	0.134576	-0.361957	-0.510664	-0.215254	-0.558232	0.187785	0.390685	0.344544	-0.0670024	2.0057	2.08392	-0.0199877	1.43528	0.899584	-0.833176	-0.93143	-0.930614	-0.56469	-0.561647	0.333171	-0.144695	0.319315	-0.952692	-0.176352	-0.673207	-0.152009	0.187532	0.771291	-0.00109881	0.0505011	0.258986	0.920315	-0.0949023	0.165756	-0.181299	0.232023	-0.0807219	-0.254636	-0.289007	-0.273053	-0.253423	0.569362	0.478452	0.805398
B3GNT2	-0.220691	-0.0447024	-0.237447	0.417873	0.071315	0.101561	0.147601	0.269391	0.0827903	0.0373463	-0.201113	-0.877303	0.191489	0.0776056	-0.0732358	-0.588084	0.147379	-0.0568033	0.049155	-0.510479	-0.0234445	0.225623	-0.0560497	-0.149786	0.613951	0.52286	0.723641	-0.0551191	0.456788	0.539554	0.494926	0.0880582	-0.0244394	0.329782	0.227056	-0.00648735	0.022033	-0.172897	-0.199961	-0.354254	0.255843	-0.18729	-0.0690974	0.0617742	0.340228	0.289185	-0.16615	-0.377416	1.15245
B3GNT6	0.274494	-0.1058	0.181805	0.744461	0.250558	0.0056924	-0.540951	-0.415317	-0.470875	-0.461205	0.12063	0.154664	0.176207	0.324656	2.85143	1.9061	0.546867	1.13684	0.632909	-1.16485	-0.569808	-0.716211	-0.461987	-0.734277	0.280806	0.0746699	0.00833389	-0.186778	-0.440921	-0.723524	0.24985	-0.241599	0.487949	0.412541	0.19631	0.362219	0.764908	-0.0135773	0.0632357	-0.27662	-0.361271	0.179395	-0.0555864	-0.386377	-0.308162	-0.28988	0.132709	0.464229	0.673286
B4GALT1	-0.700434	-0.394634	0.0785204	-0.333154	0.0697047	-0.0381724	0.281843	-0.126661	0.630518	0.230164	-0.428958	-0.574747	-0.403353	-0.476512	-0.0765007	-0.417341	-0.493415	-0.366915	-0.232361	0.203145	0.473385	0.197025	-0.317211	-0.426224	-0.33411	-0.0886882	-0.465916	-0.205644	-0.54515	0.138073	-0.348831	-0.498706	-0.0226316	0.342874	-0.36668	-0.548334	-0.100004	0.196035	-0.611198	0.00851612	-1.79476	-1.34947	-0.104466	0.0537429	-0.522352	-0.105378	-0.477252	-0.277865	-0.766077
B4GALT2	0.441484	0.134822	0.11854	0.494891	-0.116785	0.00926506	-0.140213	0.0709746	0.150332	-0.164613	-0.189823	-0.253457	-0.535291	-0.0585513	0.225286	0.611838	-0.160355	0.0668399	-0.025034	0.130066	-0.0530278	-0.169932	-0.0629798	0.033434	0.177277	-0.184104	0.361747	0.0340616	0.404062	-0.156268	0.104749	0.0224413	-0.241314	-0.163724	0.0859899	0.0411129	0.378937	-0.0240746	-0.295375	0.126285	0.171175	0.332236	0.145178	-0.435268	-0.461356	0.0579095	-0.373067	-0.398161	-0.0854344
B4GALT3	-0.0522039	0.576278	0.434845	0.250293	-0.216116	1.36033	0.570346	0.905905	0.753533	1.03859	0.480362	0.585796	0.330102	-0.545648	0.510826	0.410912	0.183056	0.732512	0.492059	-0.261479	-0.818811	-0.129512	0.0743212	0.171742	-0.213395	-0.0543777	-0.1029	-0.0536455	0.344971	-0.244376	-0.467279	0.265355	-0.373819	-0.686832	0.276357	0.817121	-0.395457	-0.357068	0.555334	0.708663	-0.618007	-0.285028	-0.468716	0.28283	0.934818	0.263822	-0.500646	-0.264167	0.346187
B4GALT4	0.0318831	-0.0839455	0.191434	-0.672868	-0.713831	0.387197	-0.0547812	-0.223041	0.09019	0.211979	0.197199	0.311014	0.161745	-0.208932	-0.131117	0.0133159	-0.468921	-0.184698	-0.564996	-0.457968	-0.878324	-0.411977	0.373929	0.208535	0.295356	0.138942	0.333803	-0.327694	-0.124727	0.0514292	-0.0850957	0.14891	0.630974	0.324067	0.580081	0.677659	0.55825	0.741527	0.34688	-0.286537	0.347074	0.182059	0.105859	0.433644	-0.166834	0.513682	0.297315	1.07232	0.142102
B4GALT5	-0.819029	-0.826162	-0.599175	1.73777	1.43622	-0.361199	-0.432142	-0.0933285	0.239795	0.301137	0.571713	0.0772971	-0.550083	0.0809788	0.296799	0.123847	-0.169806	0.210849	-0.503136	-0.558974	0.35162	-0.11881	-0.385853	-0.172026	2.04161	1.874	1.80556	0.57622	0.299542	0.830454	0.334039	-0.378112	-0.29577	0.131948	0.00753491	-0.296489	0.0407966	0.342924	0.959421	0.0761354	0.527171	1.56668	0.547174	0.697766	-0.811538	0.144427	-1.16396	-0.727091	0.017276
B4GALT6	0.517986	0.266192	-0.353537	0.420676	0.770036	-0.0379102	-0.374003	0.414027	0.493313	0.623148	-0.552872	-0.450208	-0.915331	-0.823533	0.793514	2.38404	1.01617	-0.183356	-0.578765	-0.987006	-0.284864	0.0232642	-0.510367	-0.652749	-1.24659	-1.16709	-1.08564	0.0145011	0.661668	-0.345809	0.239921	-0.171334	0.982082	0.7541	0.95549	0.955221	0.750876	1.15701	1.24337	-0.283476	-0.547227	-0.020023	-0.22293	1.52439	0.961717	1.03868	-0.558939	-0.489352	0.141848
B4GALT7	0.0468714	-0.256846	-0.371634	-0.218754	-0.415223	0.322635	0.105316	0.466597	0.272004	0.70045	-0.123162	0.0358457	0.186156	-0.146717	1.0169	0.780002	0.025	0.372024	0.221562	-0.0513268	-0.272329	-0.128285	0.364536	0.129354	-0.560241	-0.313031	-0.644036	-0.572621	-0.0989344	0.237238	-0.515856	0.0034222	0.0824926	-0.309836	0.12233	0.378343	0.359438	0.157695	-0.244783	-0.16816	0.179875	-0.368313	-0.0446768	-0.0364479	-0.221447	-0.224559	-0.176616	0.995467	-0.0319285
B9D1	-0.0134535	0.228526	0.0902728	0.0342762	0.272913	-0.355962	-0.60984	0.220716	0.247173	0.432424	-0.146704	-0.0516079	-0.259067	-0.0682702	0.108496	-0.180421	0.606467	0.52824	0.145224	-0.500032	-0.780267	-0.585103	-0.0247426	-0.0368777	-0.195748	-0.440142	-0.425132	-0.0762843	0.573587	-0.210842	0.166484	0.989922	0.832459	0.687465	0.756928	1.33375	0.405503	0.619243	0.0522841	-0.433011	0.660822	0.0312152	0.353514	0.573246	0.621187	0.00265196	0.154878	1.26211	0.569578
B9D2	-0.0338266	0.258867	0.312633	0.428478	0.411888	0.0373385	-0.121479	-0.167907	-0.372503	-0.219421	-0.128356	0.0915872	0.0350796	-0.56573	-0.0990347	-0.39759	-0.268445	-0.0888583	-0.170038	-0.0471111	0.507143	-0.0574266	-0.618057	-0.586077	0.450443	0.0378161	0.41501	-0.248692	0.345406	0.368706	-0.0783146	0.263161	0.123335	-0.494685	0.687109	0.498381	0.223854	0.00386276	0.0448867	0.303044	0.682911	0.70625	-0.0556077	-0.208058	0.55569	0.185539	0.137251	-0.0603199	-0.237266
BAALC	1.97992	-1.20374	-1.23555	-0.760193	-1.10313	-1.26709	-1.53586	-0.238121	0.19709	0.246668	-1.56742	-1.24014	-0.58159	-0.775105	-1.1978	1.6686	1.30736	-0.157651	-0.414291	-0.878577	-0.499529	-0.721065	0.322354	-0.551312	0.990655	1.00883	0.0955067	1.40471	2.31345	1.184	3.0125	1.13499	2.26167	2.59158	2.5757	2.8063	2.50734	1.05699	-1.56056	-1.51599	-1.26144	-1.21922	-0.0225987	1.19278	1.66614	1.63493	1.80435	-0.523214	-0.147588
BACE1	0.101962	-0.0659564	0.300161	0.310747	-0.0261037	0.0120981	-0.012068	-0.594939	-0.205643	-0.224686	-0.154253	-0.894499	-0.453408	-0.0618623	-0.708413	-0.54602	0.0187101	-0.289894	0.0610096	-0.0641833	0.445344	0.678921	0.0158935	-0.310071	-0.250847	-0.11752	-0.315023	0.0575782	0.00340116	-0.0382848	0.345025	0.151497	0.0543249	0.230977	-0.461796	-0.450068	0.28072	0.503119	-0.790474	-0.811607	-0.138385	-0.0830974	0.0170412	-0.565806	-0.577307	0.161797	0.125483	-0.605709	0.297579
BACE2	1.69513	-0.363765	0.0474012	1.9637	2.3158	0.388817	0.0351638	-0.0241644	0.21202	0.395986	-0.317259	-0.936473	0.31869	0.576576	0.878625	0.888593	-0.29488	0.571072	-0.21211	-1.27163	-0.572819	-0.458618	1.285	0.244308	0.981646	1.18904	1.41463	-0.165457	-0.604941	-0.193489	0.167923	-3.2031	-0.320108	-0.474732	0.798368	0.311344	0.934241	0.918043	0.444288	1.53325	0.0527257	0.718164	-0.428846	0.422518	-1.32088	-1.46944	0.147975	0.0120062	-0.720427
BAD	0.149224	-0.186242	0.277894	-0.0697029	0.0946648	-0.243393	-0.558509	-0.466687	-0.528496	-0.396313	0.225657	0.0645376	0.443057	0.21688	-0.118735	0.341604	0.273116	0.0300145	0.427371	-0.499318	-0.314477	-0.401804	-0.221284	-0.154498	0.385366	0.144779	0.319528	-0.497608	0.127514	-0.270655	0.449702	0.439045	0.580051	0.497449	-0.123005	0.386265	0.37523	0.0553824	-0.52729	-0.660989	0.227463	0.123042	-0.0655113	0.0185862	-0.21949	-0.172716	0.236715	-0.513409	0.256629
BAG2	0.542795	0.878412	0.537935	-0.658686	-0.410789	-0.268781	-0.125955	0.50128	0.101655	0.329628	0.716106	0.423886	0.0859975	0.0850856	0.338096	0.356697	-0.699069	-0.153058	0.134427	-0.41481	-0.274582	0.206653	0.124521	0.350749	0.17742	0.305136	0.171019	0.112921	-0.101855	0.00361673	-0.250156	0.264209	-0.270985	-0.700876	0.567971	-0.0503103	-0.459558	-0.287608	0.309235	1.23925	-0.737819	-0.245348	0.301656	0.595234	0.337517	-0.17916	-0.57813	0.00639101	-0.0583348
BAG3	-0.678718	-0.604929	-0.227249	-0.286433	-0.0120049	0.0767448	0.0533166	-0.17358	0.00783729	-0.086528	0.0204788	-0.253204	-0.212349	0.320932	-0.182277	-1.13155	0.0949476	0.258569	0.335478	1.18642	1.4088	1.12413	0.00343468	0.00132607	-0.0330775	0.0213193	-0.0195767	-0.280096	-0.924675	0.212974	0.960275	-0.318635	0.04811	0.148605	0.8004	-0.30392	-0.191232	0.261786	1.00309	0.683831	-0.170783	0.507683	1.24579	-0.177568	-0.984391	0.393863	-0.0474478	-0.70208	0.945556
BAG4	-0.0834841	0.505744	0.624926	0.508736	0.767375	0.0842587	0.344077	0.333082	0.514256	0.0471453	1.10783	0.861507	0.201752	0.584232	0.30713	0.0994402	-0.298667	-0.0245526	-0.293236	-0.396156	-0.363227	-0.127937	-0.268859	-0.263263	0.0828566	-0.116146	0.0960047	-0.225136	-0.134794	-0.363931	-0.29761	0.00250793	0.115306	0.00497269	-0.240702	-0.310945	-0.116421	0.201528	-0.0812101	0.583991	0.624332	0.0615133	-0.202916	-0.308212	0.131226	-0.527583	-0.713655	-0.370627	0.289884
BAG5	0.586973	0.0387337	0.429328	0.214306	-0.428356	0.0535946	-6.42e-05	-0.24413	-0.328554	-0.188229	-0.0482623	0.10534	0.176042	0.0318495	0.246243	-0.0929528	-0.1457	-0.193202	0.293132	0.446194	0.282916	-0.053067	-0.295253	-0.408857	-0.011777	0.0496538	-0.048829	-0.238584	-1.03532	-0.308345	0.02073	-0.924334	-1.07925	-0.574792	0.266997	-0.915695	0.297833	0.0390298	0.0954793	-0.233218	-0.39548	0.18234	-0.138679	0.100553	-1.04403	-0.282766	0.118718	-0.0941934	-0.235097
BAGE5	-0.127814	-0.376941	-0.255499	0.373242	0.32468	0.00668593	0.196787	-0.18165	-0.0976264	-0.117996	0.00937473	0.0452409	-0.109364	0.523598	-0.20256	-0.278477	0.640098	-0.162431	-0.169914	0.213419	-0.353281	-0.251684	0.0742261	-0.108393	-0.305223	-0.331344	-0.325489	-0.103899	-0.677436	-0.105094	-0.154261	-0.108142	-0.263129	0.256473	-0.126446	-0.0982226	-0.05232	0.659497	-0.451585	-0.398528	-0.413066	-0.0524744	-0.129758	-0.118147	0.23051	0.362643	0.279083	-0.277103	-0.254476
BAIAP2	-0.00512478	-0.325515	0.0124393	-0.0301927	-0.0640136	0.119965	-0.0877485	-0.225943	-0.129132	-0.03575	1.1533	1.06314	0.19946	-0.242396	0.335713	0.56032	0.0482335	0.050656	0.186345	-0.728526	0.0431888	0.333165	-0.00723116	-0.267304	0.032077	-0.290911	-0.357256	0.0825564	0.276423	-0.00647886	0.0174973	-0.780348	-0.273138	-0.132665	0.00512478	0.434233	0.186408	-0.380017	0.0714441	0.313154	0.138932	0.034901	-0.847671	-0.342454	-0.766186	-0.649942	0.184701	0.400226	0.176682
BAIAP2L2	0.249736	-0.564654	0.549785	1.85274	2.20572	2.1051	1.52456	-2.05133	-1.61708	-1.32875	2.08754	1.71088	0.677546	-0.576381	-0.588072	-2.0946	-1.31879	1.25319	-1.1042	-1.24158	0.733293	0.715748	1.00486	0.493313	0.634009	-0.449065	-0.52593	-1.04971	-1.15395	0.161097	0.253369	-1.8547	0.958773	0.875825	0.601695	0.380972	-0.321066	-1.03428	1.86802	-1.49482	0.512261	0.885026	-1.31333	1.75586	0.249919	0.0840093	0.582193	0.648318	-1.70469
BAK1	0.156776	0.133165	0.41578	-0.0880791	0.0685105	-0.137183	-0.209016	-0.00868131	0.144058	-0.244885	-0.250026	-0.751642	0.100568	0.130405	0.0149082	-0.320976	0.0873826	0.206333	-0.399265	-0.404361	-0.242085	0.122145	0.174688	0.189183	-0.244062	-0.204055	0.483484	-0.141329	0.444504	0.0791147	-0.401183	0.473013	0.184253	-0.263777	-0.0660753	0.269382	0.0240096	0.220119	-0.077029	0.246399	0.0717928	0.287618	0.166898	0.0184598	0.14088	-0.343197	0.490521	0.62214	-0.2523
BAMBI	-0.348077	-1.18457	-1.09767	1.38157	1.08307	0.0286259	0.15866	1.29116	1.39948	1.72631	-0.465655	-0.0336379	0.911257	0.747351	1.61415	-1.78056	2.01831	1.417	1.17716	-0.992726	0.992305	0.216656	0.739737	1.25614	1.76018	1.41979	1.43021	0.908003	0.730502	0.132355	-0.500567	-1.55445	0.00196138	-0.336604	-1.07418	0.520071	0.366252	0.605137	1.06939	-0.163563	2.45532	2.35604	0.537139	1.30169	-1.03084	-0.942769	1.43448	1.64683	-1.80974
BANF1	0.601406	0.679032	0.354842	-0.320996	-0.636345	0.0775329	-0.413524	-1.07974	-0.69995	-0.762902	-0.135519	-0.392526	0.622172	0.350832	-0.651077	0.209124	0.256709	-0.203046	-0.547744	-0.0847337	-0.252064	-0.692996	-0.352247	-0.35838	0.301276	0.0417094	-0.00164187	-0.482224	-0.334787	-0.254639	0.429464	0.480814	0.649492	0.178308	-0.512653	-0.257811	0.464273	0.112529	0.138857	-0.117151	0.397706	0.497445	0.02631	-0.358347	0.124714	-0.542522	0.343616	0.410866	0.156626
BANP	0.483278	0.788334	0.605652	0.543852	-1.06319	0.0157991	0.16758	-0.407556	-0.350925	0.245365	-0.428117	-0.404032	-0.14043	-0.445774	0.310034	-0.164529	-0.187874	-0.285439	-0.842547	0.276903	-0.475432	-0.559526	-0.306092	-0.0121156	0.608732	-0.0566957	0.173608	-0.353427	-0.260871	0.0503854	-0.000995383	1.22293	0.173608	-0.839874	0.231187	0.33269	-0.348583	-0.342717	0.183455	-0.522387	0.17674	-0.194138	-0.257311	-0.479999	0.141639	0.0130665	-0.148958	-0.390911	-0.235667
BAP1	0.176271	-0.0796832	0.139366	-0.290241	-0.556308	0.131897	-0.321207	0.196669	0.268226	0.312846	0.211887	0.246934	0.166186	0.15303	0.102129	0.382123	0.0115437	0.37715	0.180379	-0.18137	-0.167195	-0.152021	0.215094	-0.00739331	0.126741	-0.050719	0.140733	-0.158764	0.135011	-0.139747	0.221251	-0.0288159	-0.454302	-0.147606	-0.00762219	0.35718	0.182058	-0.0266722	0.34296	0.209721	0.215486	0.102088	0.0674645	-0.047174	-0.398772	0.312085	-0.273816	-0.311023	-0.0246105
BARD1	0.617847	0.911375	1.34215	-0.078761	0.182062	0.492653	0.13217	-0.074381	-0.085767	0.264123	-0.505046	-0.0482519	0.0953827	-0.0647826	-0.927181	-0.588419	-0.332675	-0.305116	-0.343057	0.466024	0.318399	0.267307	0.170995	0.0651389	1.62927	1.3315	1.01955	0.253049	-0.0569261	0.0597506	-0.150839	0.221372	-0.0508995	0.147947	-0.384043	-0.458978	0.381124	0.095049	0.442662	1.37963	0.443988	0.887629	0.119099	-0.634782	-0.066033	-0.155966	0.0242726	-0.453723	-0.380202
BASP1	-1.02661	-1.0673	-1.25494	-1.40935	-0.0959513	-0.308004	0.853052	-0.154852	0.483283	0.371792	-1.17613	-0.749787	0.226685	-0.345244	-1.62372	-1.37433	0.301126	0.363527	0.0142507	1.24523	0.364238	1.04759	0.402466	0.0574833	-1.50879	-0.584292	-2.53459	0.797376	-1.2858	1.70873	-0.299579	-0.599206	-0.10387	-0.00309735	-0.66784	-0.887854	-0.628242	0.1984	-0.362728	-0.489563	-2.38119	-1.65443	0.00100827	-0.733036	-1.20038	-0.376056	-1.04957	-0.298807	-1.4978
BAT1	0.702344	0.810595	1.2783	-0.213924	-0.419148	0.0864497	-0.316553	-0.734766	-0.420284	-0.426508	-0.386269	-0.690227	0.174406	0.588566	-0.033634	0.0129365	0.322097	0.149591	-0.022248	0.276335	-0.247578	-0.48063	0.0187088	-0.22005	-0.756545	-0.633551	-0.747636	0.0554245	0.081617	-0.221917	0.418177	0.0916961	-0.478803	-0.215348	0.0664134	0.142653	0.143411	0.146038	0.108878	0.145349	-0.0854944	0.118844	-0.146247	0.0188372	0.205346	-0.206609	-0.825141	-0.69374	0.0371663
BAT2	0.433609	0.174827	0.718519	0.0524042	0.134487	-0.0113778	-0.278945	-0.372747	0.241149	-0.173091	0.194638	-0.29372	0.145945	0.559447	0.31789	0.257849	0.28619	0.535458	-0.16279	0.31342	-0.068453	-0.125398	0.467062	-0.0744862	-0.0272036	0.0373147	-0.235307	-0.0314896	-0.305829	-0.364714	-0.380697	0.0248952	-0.222175	0.265532	-0.0731368	-0.368145	0.392865	-0.131461	0.384383	1.73271	-0.372927	-0.235426	-0.564564	-0.114554	0.22565	-0.0385141	-0.194815	-0.026511	0.00561972
BAT2D1	0.40866	-0.00235002	0.369531	0.649968	0.164251	0.705147	0.824625	0.437008	0.20146	0.530812	0.461838	0.446424	-0.381692	-0.0186857	-0.466836	0.0197537	0.431325	-0.0723712	0.10124	0.668231	-0.328138	-0.390953	-0.0435682	-0.183969	-0.421275	-0.249348	-0.399646	0.330843	-0.738857	-0.170469	-0.390579	-1.00451	-1.26742	-0.0812116	-0.588833	-1.14903	-0.683449	-0.9364	0.438099	0.0685391	-1.21634	-0.940678	-0.775003	-0.731313	-1.0101	0.391532	-0.317543	-0.932591	0.0753403
BAT2L	0.504762	-0.0530476	0.625831	-0.183065	-0.441301	0.0693953	0.0343807	-0.546089	-0.353151	-0.273287	0.292564	-0.0286723	-0.2874	0.0226186	0.539407	0.664956	-0.206061	-0.776427	-0.633235	0.799536	0.157106	0.0189342	0.285922	0.137674	-0.197848	-0.0990349	0.221932	-0.170413	-0.644956	-0.450973	0.158168	-0.123608	-0.517509	-0.148267	-0.257242	-0.564382	-0.270838	-0.31736	0.716286	0.861278	-0.446777	-0.0398694	-0.320205	-0.0852689	-0.571832	0.267399	0.597539	-0.522868	0.233245
BAT3	0.680902	0.11969	0.337807	0.518262	0.389274	-0.0589111	-0.340055	0.51653	0.686394	0.245972	0.140484	-0.104811	0.344691	0.869597	0.0662974	-0.0438194	0.781359	1.44917	0.0609036	-0.140196	-0.201477	-0.456466	0.226914	-0.0346336	-0.00232157	-0.00193758	-0.0113352	-0.179683	0.128093	0.161915	-0.1911	-0.341692	0.217167	0.353274	0.231709	0.00267377	0.509502	-0.540656	-0.603578	0.709355	0.00193758	0.244032	-0.411434	-0.0717431	-0.0223823	-0.174026	-0.0605396	-0.181347	0.438099
BAT5	0.258632	0.471508	0.836924	0.220296	0.413706	-0.0653422	-0.165658	0.445885	0.519384	0.165393	0.740913	0.187292	0.686633	0.254995	-0.230405	-0.489817	-0.128429	0.122783	-0.653545	-0.474903	-0.0959312	-0.157215	1.0972	0.892153	0.144577	0.0188153	-0.000613155	0.402386	0.495064	0.452331	0.136412	-0.031874	0.17716	0.669363	-0.417013	-0.444928	0.508792	1.10145	-0.823294	-0.310965	-0.165307	0.0142346	-0.283212	0.428391	-0.234904	0.140757	0.443686	0.991845	-0.0208713
BAX	0.0162675	-0.100936	0.0182328	0.916862	0.0354846	0.084101	0.00658035	0.187962	0.175798	0.0485599	0.00264575	-0.240287	-0.155169	-0.286401	0.317415	1.17354	-0.0245368	-0.404544	-0.223703	-0.238946	-0.132276	-0.913162	0.079975	-0.252294	0.0267398	0.3115	-0.0447537	-0.556854	-0.168111	0.0575875	-0.4164	0.329613	0.183743	0.08373	0.387974	1.15763	-0.0020653	0.278622	0.181212	0.0338138	1.05191	0.771439	-0.584675	0.64087	0.355513	-0.24299	0.11997	0.247758	-0.340826
BAZ1A	0.374919	0.353943	0.609258	-0.561987	-0.474143	0.124008	0.720671	-0.24852	-0.0409786	-0.429124	-0.321409	-0.0170431	-0.0726271	-0.224957	-0.373595	-0.313467	-0.921784	-0.484353	-0.0846819	0.414924	0.384819	0.210179	-0.136413	-0.0870533	-0.0601149	0.177923	-0.0499945	0.381527	-0.370824	0.0229608	-0.415778	0.680983	-0.114263	-0.0687945	-0.608139	-1.08263	-0.595451	-0.618199	-0.0314763	0.0599174	0.854108	0.572853	-0.594022	-0.286051	-1.13508	-0.363445	0.410502	0.484081	-1.09667
BAZ1B	-0.109468	-0.151273	0.480733	0.183998	0.232115	0.398942	0.192449	-0.128666	0.402659	0.134548	0.0805449	-0.0107414	-0.371048	-0.186353	-0.399212	-0.117884	-0.300288	-0.49241	-0.560603	0.437374	0.207156	0.301133	-0.197691	-0.143076	0.804091	0.543016	0.198828	0.100267	-0.629447	-0.301888	-0.295519	-0.184144	-0.693584	0.162494	-0.540709	-0.678571	-0.0626195	0.350456	-0.0247557	0.745903	-0.232697	-0.0282704	-0.528213	-0.343163	-0.67564	0.425095	-0.202112	-0.671872	-0.483164
BAZ2B	0.160718	-0.382767	-0.747241	-0.134635	-0.329537	-0.568379	-0.0812369	-0.229428	-0.102261	-0.396447	0.1138	0.091818	-0.132697	-0.0582993	-0.747951	0.15252	0.368126	0.0159203	-0.0287223	0.212839	-0.45921	-0.635874	0.624856	0.083077	0.178829	0.306429	0.83026	0.185205	0.420237	-0.337734	-0.124427	0.959839	0.0650459	-0.36667	-0.937372	-0.513953	-0.551725	-0.770784	-0.189926	-0.75146	1.27428	0.804322	-0.791336	-0.531809	0.053348	-0.0686946	-0.0509397	-0.336582	0.100424
BBC3	0.0875124	-0.242466	-0.351711	0.107707	-0.0203144	-0.00436941	-0.0388886	0.0317957	-0.254875	-0.118568	0.439509	0.504461	0.0870218	-0.0936034	0.0185694	0.31913	0.143345	0.319082	0.211283	-0.253936	0.0411451	-0.313732	0.0751774	-0.0201714	0.131245	-0.0981722	0.0288704	0.0217409	-0.00400831	-0.107589	-0.203857	0.707855	0.0815638	0.205146	0.236631	0.314909	-0.177724	-0.0394873	0.239695	0.444	0.292318	0.124436	0.00210498	0.253365	0.387183	0.149238	-0.358895	-0.293318	0.483796
BBS1	0.338126	-0.201683	0.0671958	0.595754	0.365594	-0.611426	-0.626902	1.24287	0.787092	0.39683	0.555593	0.564631	-0.161171	0.278266	0.276851	0.944813	0.876564	0.268324	-0.0678455	-0.132034	-0.024899	-0.28533	-0.490563	-0.446259	-0.431239	-0.467083	-0.561316	-0.238707	-0.193758	-0.214386	-0.497818	-0.609746	-0.0159314	0.241696	-0.0290557	-0.415731	0.164041	-0.725561	-0.305794	-0.203437	-0.0132812	0.000467204	-0.326794	-0.779793	-0.303031	0.108701	-0.0113779	-0.479229	0.786958
BBS10	0.157982	-0.223583	-0.556872	0.172763	-0.0389933	-0.720058	-0.159807	-0.34561	-0.269842	-0.270888	-0.206834	-0.416765	-0.154371	-0.392028	-0.382218	-0.107031	-0.0438117	-0.319587	-0.203608	-0.000754515	-0.0208834	0.0447169	0.169687	0.017253	-0.111089	0.310211	0.510454	0.0521492	0.64502	-0.0818556	0.0266958	0.439726	0.00612067	-0.0788185	0.0663091	-0.220035	0.404205	-0.221897	0.285894	-0.059859	0.746883	0.567534	0.0560248	0.924048	0.162955	0.00821685	0.619289	0.275877	0.298006
BBS2	0.0571789	-0.175743	-0.249171	0.141897	-0.442273	-0.659742	-0.724659	-0.584573	-0.364976	-0.354524	0.571976	0.31743	-0.642319	-0.157769	0.461242	-0.125806	0.3668	0.166901	-0.53077	0.273114	-0.163665	-0.476239	0.252026	-0.0478541	0.660247	0.515147	0.605913	0.222841	0.23175	0.0363797	0.170373	0.59101	-0.0398757	0.272231	-0.248995	0.103257	0.287523	0.440364	-0.546849	-0.870756	0.250058	0.149408	-0.199284	0.237357	-1.01691	-0.124627	-0.476277	-0.59006	0.592604
BBS4	0.103229	-0.252867	0.00977919	0.159283	0.0617168	-0.114377	-0.26487	0.101528	0.442345	0.560386	0.12516	-0.477049	-0.0136496	-0.0936414	0.283866	0.60813	0.705157	0.553053	0.316572	-0.287305	0.052036	-0.369509	0.406005	0.263179	-0.555009	-0.665483	-0.479126	-0.287623	0.328908	0.0627449	-0.388477	0.51904	0.254941	0.116115	0.504434	1.17776	0.436953	0.162583	0.113566	0.176113	0.125133	-0.378742	-0.591835	-0.437591	0.99377	0.104114	0.0212711	-0.0205259	0.321651
BBS7	0.240534	-0.290727	-0.054614	0.548055	0.0917233	-0.363867	-0.387607	0.105535	-0.122388	-0.15885	0.692166	0.366229	-0.100219	-0.562741	0.302177	0.46852	-0.0358537	0.120336	0.633766	0.00493539	0.578607	0.482062	0.0114165	0.169424	0.0364192	-0.193522	-0.0727138	0.288573	0.853689	0.33229	-0.487367	-0.461117	1.11122	-0.247791	0.288765	0.671114	-0.111651	-0.476976	0.160829	-0.0652469	0.571683	-0.319157	-0.205184	-0.0372938	0.204558	0.180879	-0.0207525	-0.600139	0.159064
BBS9	0.461372	0.316687	0.16043	0.531827	0.242259	0.247001	-0.0962529	0.149509	0.070016	0.42324	0.211918	-0.17479	0.0254184	0.279054	0.289057	-0.0398087	0.633311	0.140031	-0.256191	-0.0369332	-0.241185	-0.404106	0.81948	0.293622	0.413595	0.283344	0.170246	-0.608802	0.095994	-0.20103	1.34826	1.45986	-0.143688	-0.173614	0.377792	0.926379	0.59366	-0.0766979	0.142311	-0.421234	0.0353449	-0.053285	0.242835	-0.112569	0.176425	0.249517	0.179652	-0.0967301	0.535809
BBX	-0.0946078	-0.378833	0.191505	0.406026	0.599587	0.0367711	0.234438	0.221848	0.174872	0.0195914	-0.0532516	0.109376	0.0872472	0.59369	0.317602	-0.0294667	0.216326	-0.192473	0.199469	0.579114	0.178816	0.241818	-0.127434	0.0712798	-0.220085	-0.154204	-0.0886454	0.343256	-0.552968	-0.134937	-0.68198	-1.10606	-0.67822	0.400261	-0.167888	-0.351082	0.440099	0.0734927	0.13089	0.234584	-0.0341844	-0.0211434	0.161895	0.516761	-0.504191	0.0853676	-0.408405	-1.27181	0.8139
BCAP29	-0.83559	-0.172878	-0.131469	0.92257	0.918405	0.264169	0.367405	-0.0488103	0.672955	0.25502	0.0985571	-0.379378	0.092802	0.294408	-0.350894	-0.42928	0.410998	-0.531843	-0.200817	-1.12564	-0.692816	0.157654	0.0897807	0.342925	0.777342	0.728347	1.28856	0.239708	0.893441	0.10483	0.331891	-0.846756	1.6069	2.53822	0.067046	0.628873	0.0358674	0.905041	-1.34998	-0.582504	-0.624073	0.0480725	-0.619833	0.0697616	-0.721018	-0.904265	0.274024	0.0254987	-0.123503
BCAP31	-0.349916	-0.389623	-0.208631	0.624779	1.19409	-0.116555	-0.561469	0.117221	-0.0269563	-0.136687	0.472243	0.276566	0.0317212	0.542684	-0.361096	-0.121317	-0.116717	-0.0440209	0.322494	-0.385286	0.26297	0.134644	0.397411	-0.0374325	0.379695	0.196857	0.51958	0.06943	-0.233468	0.120045	0.0392841	0.0351506	-0.127303	0.274629	-0.954033	-0.775829	0.193522	0.299748	-0.554865	0.288791	0.312268	0.576566	-0.661222	0.49232	-0.129667	-0.0682366	-0.377617	-0.100746	-0.120696
BCAR1	0.998274	0.0763151	0.487953	-0.130177	-0.439679	-0.389789	-0.329142	-0.173691	0.427876	0.0828157	-0.325682	-0.695327	-0.350168	-0.477062	0.419102	0.107548	-0.550035	-0.162164	-0.153922	-0.537347	0.163367	0.0128168	0.183439	-0.0484968	0.392004	0.480821	0.0891135	0.0203867	-0.227661	0.174513	0.236393	0.199049	-0.505806	-0.0777933	0.0237759	-0.559835	0.407506	0.178484	-0.231927	-0.0866597	0.472863	0.314546	-0.250111	0.150321	0.668696	0.344407	-0.280763	-0.525113	-0.187269
BCAR3	0.0154697	0.103896	0.46162	-0.323344	-0.899307	-0.260504	-0.23399	0.283287	0.784204	0.494175	-0.249342	-1.08686	0.00450431	0.0287462	0.56433	0.323794	0.866593	0.447169	0.0408451	-0.169869	0.497831	-0.142888	1.33945	0.437672	0.691643	0.194768	0.679955	0.514757	0.485871	-0.17536	0.534938	0.589103	-0.463598	0.291458	-0.117437	-0.257553	0.0787977	-0.757166	-0.545259	0.38933	-0.13405	-0.312639	-0.627145	-0.439183	-0.428414	0.969113	1.25854	1.4561	0.803454
BCAS2	0.15314	0.547698	0.21116	1.07214	0.348779	-0.338246	-0.538906	0.331552	-0.209253	-0.113549	0.0189868	0.496627	-0.144297	-0.579555	-0.0476628	-0.0980041	-0.492958	0.141888	0.261269	-0.851332	-0.398434	0.520041	-0.194313	0.301808	0.0325703	0.203058	0.501609	0.570679	1.05021	-0.11809	-0.091799	-0.143032	0.158539	0.387553	1.1167	0.372913	-0.226236	-0.61268	-0.187072	-0.0258517	-0.134995	-0.198202	-0.443775	0.0370937	0.607843	0.102525	0.155436	0.44368	-0.0802795
BCAS4	-0.68059	-0.0426071	-1.06873	-0.90817	-0.654156	-0.141533	1.1744	1.46639	1.15359	0.779635	-0.474015	-0.109894	0.268113	-0.616016	-0.472027	-0.414775	-0.0936852	0.500013	-0.41702	1.70521	-0.499168	-0.185542	0.373312	0.863627	-0.932305	-0.573332	-0.72755	0.33389	0.183957	-0.498278	-0.345606	0.65774	0.883217	0.547037	-0.510436	-0.633884	0.285183	0.151156	0.00522894	-1.08518	-0.535728	-0.951791	0.00881824	0.349481	0.00569003	-0.0501594	-0.274674	0.619939	0.143646
BCAT1	-0.503493	-0.69543	-0.738001	-0.932453	-0.395809	-0.591315	0.525907	0.0483402	0.838497	1.31337	-0.490223	-0.54763	-0.109964	0.254532	-1.49169	-1.09245	-0.262221	-0.238793	-0.605342	-0.388078	0.0795403	0.0632215	0.276937	0.0477486	-0.677666	-0.23595	-1.03742	0.577747	-0.145644	2.4713	1.35265	1.17409	0.767089	0.455432	-0.492737	-0.774465	0.676729	0.549517	-0.81966	1.13108	-1.45845	-0.940366	0.180717	-0.291478	-0.179396	0.697294	-0.875268	-0.325964	-0.899045
BCAT2	-0.225493	-0.441039	-0.380645	-0.285016	-0.41836	-0.402785	-0.573995	0.0652409	-0.00307585	-0.143664	0.195111	0.63047	-0.0758304	-0.265474	-0.00594138	0.259339	0.933546	0.839449	1.03555	-0.488333	0.277866	-0.311872	-0.269541	-0.677917	0.582688	0.247261	0.484287	-0.278028	-0.16651	-0.333924	-0.213973	-0.218198	-0.356416	-0.173259	0.171932	0.50683	0.366208	-0.340567	0.192216	-0.189746	-0.222609	0.316867	-0.272681	-0.0274863	0.390834	0.0652577	0.142353	0.376235	-0.340668
BCCIP	-0.559102	0.141458	-0.119787	-0.598423	-0.372426	-0.0400385	-0.0189531	0.00110874	-0.185881	-0.0626983	-0.0732349	-0.0841602	0.0925393	-0.175028	-0.0177575	-0.78237	0.78577	0.710346	0.695021	-0.0265789	0.318718	0.41385	-0.299503	-0.320998	-0.544645	-0.632615	-0.722272	-0.00882722	-0.00374494	0.420204	0.34593	0.398225	-0.401875	-0.3124	1.01482	0.593323	-0.727138	0.104417	1.43924	0.469217	-0.255415	-0.00447134	0.263901	0.436068	-0.0746876	-0.409769	-0.463772	-0.232493	-0.569028
BCDIN3D	0.114128	-0.125613	-0.243491	-0.000261284	0.14565	0.282167	0.14515	-0.172966	-0.562842	-0.627845	0.258488	0.282343	0.540489	-0.137412	-1.26102	-0.668474	-0.363846	-0.21001	0.00510494	0.343223	0.115107	-0.0565688	-0.155614	0.0378582	-0.185396	-0.109951	-0.0914774	-0.124518	-0.115882	0.041048	-0.277616	0.555866	0.514558	-0.163735	0.0717585	0.407833	0.243187	-0.315521	-0.0327038	-0.117648	0.0989492	-0.0813454	-0.0240793	-0.0564029	-0.262604	-0.508779	-0.172272	0.126106	-0.179668
BCHE	2.46705	1.28945	1.8826	1.0479	0.295784	-0.465502	-0.608507	-0.34728	0.0873183	0.0630689	-1.82594	-2.4551	2.9144	1.89358	1.68847	1.26541	-2.83013	-0.232169	-0.992162	-1.23543	-1.21505	-1.63173	1.49647	1.21842	-0.337578	-0.892927	-2.13642	0.425243	0.945963	0.134818	1.42901	-0.786407	-0.593375	-2.5919	1.13552	1.31503	0.476773	-2.40747	0.89566	0.661601	0.00258665	0.344728	-1.90961	-0.295846	1.49237	1.57214	-3.12522	-3.01273	0.493827
BCKDHA	0.269081	-0.143834	-0.688956	0.769686	0.430361	0.132923	-0.0345143	0.509362	0.647809	0.630284	-0.367717	-0.531661	0.0115029	0.317603	-0.097954	-0.0968958	0.227134	0.183713	0.248253	-0.228076	0.341828	-0.302882	0.0828378	0.0249735	0.420077	0.271254	0.0814095	-0.530009	-0.0897543	-0.278779	0.0561554	0.282109	-0.30925	-0.711408	0.516111	0.639087	0.235582	-0.174094	-0.0610578	-0.604145	0.344911	0.18079	0.275524	-0.333304	0.333273	0.215971	0.430643	-0.105818	-0.140532
BCKDHB	0.455842	0.968769	0.518963	-0.64884	-0.451878	-0.79486	-0.571334	-0.22422	-0.519731	-0.66663	-0.241684	-0.278226	-0.212163	-0.0619046	0.384441	0.346073	0.974204	1.13765	1.07703	-0.229562	-0.112559	-0.030102	0.193079	0.176186	-0.134512	-0.319005	-0.410847	-0.180521	0.314127	-0.488022	0.375289	-0.00388252	0.270089	0.0365525	0.541759	0.569674	-0.157794	-0.13118	1.16123	0.386178	-0.571137	-0.10331	0.34899	1.23899	-0.159818	0.07696	0.217527	-0.228278	0.201116
BCKDK	0.0851045	-0.127991	-0.351058	-0.407613	-0.282956	0.366731	-0.151466	-0.503511	-0.66234	-0.50954	0.638113	0.478728	-0.217423	-0.560502	0.525165	-0.115245	-0.101775	0.312713	0.208153	-0.493396	0.019545	-0.637214	-0.0643188	-0.0332762	-0.388911	-0.379929	-0.67505	-0.757923	-0.441863	0.146493	0.0402062	-0.42459	0.00414634	-0.1777	0.595724	0.390472	0.615497	0.069658	0.286553	0.0945128	0.171992	-0.197216	-0.122984	0.222351	0.178601	0.0330708	0.555184	-0.124439	-0.418839
BCL10	-0.0542576	0.21593	0.0697435	0.0650194	0.0227414	0.0267584	0.148578	-0.0682715	-0.115201	-0.00370121	0.631951	0.204747	0.154966	0.0743314	-0.0548802	-0.760858	0.0559704	-0.5107	0.0766791	-0.0973313	0.124105	0.0765457	0.27178	0.111716	-0.107166	0.0622161	0.174644	-7.11e-05	0.127971	0.489333	0.373087	-0.0482021	-0.365353	0.19127	0.500412	0.00254944	-0.0569506	0.326316	-0.140281	-0.585023	-0.247023	0.272357	-0.124042	-0.278357	-0.543046	-0.0460386	0.155538	0.141321	-0.238417
BCL11A	0.208667	0.872742	-0.155026	-0.275065	-0.08842	0.0792596	1.7749	0.326908	-0.197001	-0.45411	-1.37195	-1.45465	0.414908	-0.648937	-1.47867	-1.37459	-0.0815156	-1.2349	0.59674	2.75816	-0.850505	0.663961	-0.304498	0.605986	2.17764	2.20281	1.98311	0.979003	-1.24734	-0.334311	-0.761103	-0.430215	-0.658493	-0.894342	-1.37733	-1.16347	-0.930276	-1.22762	0.75116	1.44798	2.3748	1.57408	-0.141756	-0.137672	0.0122632	0.186274	-0.453321	-0.557769	-0.692108
BCL2	-0.129561	-0.740921	-0.699448	0.461753	0.241974	0.0747598	0.492252	-0.0197772	-0.193428	-0.14779	1.14715	0.623101	-0.190313	-0.202448	0.626389	0.535731	0.846801	-0.695495	-0.381448	1.55974	-0.322041	-0.372187	0.160189	0.015765	-1.79224	-0.791925	-1.11594	0.449331	-0.762384	-0.724231	-0.516766	-0.774766	-0.616183	-0.106888	0.491326	-1.18859	-0.177628	-1.40778	0.273193	0.257847	-0.285993	-0.53543	-0.364696	-1.56845	-0.893215	0.244638	0.635693	-0.685983	-0.318507
BCL2A1	0.681801	-0.289751	-1.55809	1.70918	0.756497	-0.823597	-0.58953	0.786628	0.742128	0.471795	1.26712	1.27997	0.394095	-0.480196	-0.956187	-1.33194	0.181877	0.153292	-1.34956	-0.994572	0.211442	0.355071	-0.984087	-0.0615172	0.494085	0.0443252	1.64996	0.695952	2.59639	1.08854	0.175016	-1.24144	1.49892	1.02148	0.444683	1.03503	-0.123076	-0.0181432	0.238054	-0.415994	0.503908	0.121632	0.0810681	1.11806	2.07142	0.588412	-0.333013	0.758604	0.20424
BCL2L1	-0.841889	-0.974927	-0.796864	0.380968	-0.181695	-0.845838	-0.703514	0.763017	1.04247	0.593609	0.464413	-0.00383621	-0.131157	-0.00684465	0.115364	0.889071	0.469223	0.687088	0.0309397	-0.281231	-0.182678	-0.468318	-0.26454	-0.443363	0.501848	0.265295	0.00683911	-0.182451	0.0773123	-0.0392689	0.283852	-0.12939	0.487808	1.05766	0.119968	0.53545	0.105467	0.105015	0.093972	-0.136793	0.314008	0.112816	-0.280631	0.726317	-0.757843	-0.633893	-0.166349	-0.318451	0.172427
BCL2L12	0.0650807	0.741938	0.419447	-0.142889	-0.0296655	0.399278	0.0701096	0.270064	-0.0344884	0.276835	-0.356706	-0.323652	0.187682	-0.437397	-0.281435	-0.32228	0.0531048	-0.0275387	-0.575103	-0.165929	0.620665	0.0262957	-0.671566	-0.437959	0.693278	0.407864	0.452727	-0.374684	0.360583	0.0754805	0.309018	0.63101	-0.421719	-0.664167	0.644117	0.786666	0.381608	-0.414953	0.729131	0.44096	0.656975	0.713669	0.0334274	0.058699	0.025581	0.0425205	0.152232	0.296495	-0.552007
BCL2L13	0.0895183	-0.330117	-0.326929	0.468837	0.828145	0.824095	0.453997	-0.151184	0.377116	0.385086	0.873357	0.449301	0.605444	0.712364	1.06823	1.03438	0.445074	0.667608	0.59388	-0.294269	-0.492993	-0.385087	0.138581	-0.218603	0.297764	-0.227085	0.164799	-0.00943721	-0.334111	-0.302302	0.129971	-0.549433	0.00152107	-0.0811971	0.960327	0.693995	-0.0641527	-0.305105	0.915928	0.59292	-0.937264	-0.514564	0.182055	-0.323898	-0.00152107	0.223058	0.131127	0.291235	0.342763
BCL2L2	-0.167723	-0.73629	-0.209745	-0.402274	-0.535566	0.0990399	-0.123391	-0.548767	-0.526054	-0.321239	0.0724245	-0.233794	-0.0895554	1.0005	0.416297	0.1422	0.608423	0.707012	0.489417	-0.157447	-0.0480249	-0.800757	0.0995625	-0.152114	-0.178837	-0.370011	-0.336433	-0.362204	-0.541321	-0.0787968	-0.409559	-0.283022	0.283032	0.384336	0.405325	-0.552427	0.22793	0.506327	-0.410939	-0.398674	0.202898	0.100554	0.25074	0.462983	-0.796466	-0.265917	-0.0809073	0.0486895	0.490188
BCL3	-0.957364	-0.546529	0.137226	-0.705468	-0.38199	-0.25135	-0.145712	-0.0605263	0.22838	-0.321292	-0.391986	0.69904	0.144015	0.260811	-0.307089	-0.0741698	-0.54025	-0.179922	-0.460587	0.292465	-0.15349	0.0240205	0.076894	0.0521126	-0.729331	-0.705879	-0.887981	-0.0515324	-0.771752	0.652801	0.119885	-0.0270675	0.156235	0.44664	0.73336	0.0217366	0.650352	0.840569	-0.537282	0.000260745	-1.65617	-1.12006	0.385789	0.401965	0.00840933	0.0110684	-0.213753	-0.000260745	-0.485116
BCL6	-0.791773	-0.842359	-0.525224	-1.65268	-0.815445	-0.357711	0.135429	-0.0202154	0.183109	0.177883	0.190316	0.0941459	-0.0891866	0.267574	-0.532955	-0.819884	-0.186298	0.401869	0.152174	0.701786	0.481597	-0.0295416	-0.141566	-0.34773	0.900098	1.2497	0.4873	0.129474	-1.30935	0.749143	-0.1487	-0.193677	0.0559953	0.144841	0.418015	-0.594869	-0.266612	-0.121588	0.0884313	-0.19852	0.662665	0.546435	0.961374	-0.397616	-0.601592	-0.22627	-0.323044	-0.485655	0.271066
BCL6B	-0.131929	-0.148609	-0.205836	-0.315117	-0.37626	0.371847	0.473808	-0.457988	-0.0691505	0.153379	-0.504075	-0.321089	-0.107032	0.396579	0.15629	-0.220628	-0.388159	0.0447466	-0.0639344	0.649191	0.341587	-0.131509	-0.153391	0.23981	-0.419167	1.09971	-0.999523	0.278236	-0.428024	0.527373	-0.769547	-0.583698	-0.118418	-0.39562	-0.553985	-0.293031	-0.135394	0.84566	-0.742165	0.620594	-1.21893	-0.650557	1.17553	-0.0514661	-0.453303	-0.272262	-0.310034	0.281662	-0.0230346
BCL7B	-0.545852	-0.198127	-0.025526	0.173488	0.0664001	0.390107	-0.035638	-0.117049	0.164301	0.216626	-0.459974	-0.947454	0.0328756	0.313625	0.129518	0.0853908	0.288823	-0.00778897	-0.195945	-0.0421787	0.163036	0.0402184	0.503166	0.35598	0.153471	-0.152225	0.105344	0.0807403	0.387322	0.10662	0.177386	-0.111249	-0.174602	0.529982	0.185778	0.431209	0.180001	0.695906	0.0625195	-0.0055187	-0.161128	0.126872	-0.264768	0.145256	0.406401	-0.0101666	0.0357133	-0.0597317	0.0459866
BCL7C	0.145702	0.529435	0.277856	-0.251928	-0.0330891	-0.342538	-0.740384	-0.759447	-0.424209	-0.673516	0.222855	0.384417	-0.0802151	-0.405645	0.283045	0.112134	-0.359241	-0.187473	0.0376976	-0.366416	-0.000854914	-0.329956	-0.339335	-0.404045	0.259711	0.251083	0.537232	0.023956	0.443034	-0.169997	0.569227	0.207286	0.401832	0.503121	0.391954	0.743565	0.469814	0.420004	0.0275203	0.045888	0.993465	0.83566	-0.190843	0.512277	0.987723	0.0404382	-0.612327	-0.433516	0.000854914
BCL9	0.33933	0.588512	1.12491	-0.0457846	-0.137915	0.490549	0.266146	-0.0238657	0.292233	0.173718	0.611333	0.507626	-0.149812	-0.309347	-0.593119	-0.247556	0.547159	0.498178	0.0290674	-0.132071	-0.185593	-0.119343	0.372493	0.137315	0.130037	-0.131746	-0.0778442	0.108476	-0.176478	-0.255592	0.176251	0.602481	-0.258193	0.250347	0.19938	-0.205513	0.390851	-0.275245	-0.122958	0.830752	-0.126232	-0.256995	-0.425099	0.233121	0.168886	0.774867	-0.412308	-0.809225	0.252365
BCLAF1	-0.0369997	0.200397	0.337703	0.483088	0.540644	-0.101158	-0.0743825	-0.0254976	0.391355	-0.350807	0.287203	0.415443	-0.285052	-0.000965042	0.447456	0.128191	-0.563042	-0.667992	-0.0477488	-0.0479782	-0.567761	0.21771	-0.301037	0.117287	-0.308127	-0.292015	-0.00137594	0.0122829	-0.210308	-0.0974239	0.20739	-1.13966	-0.603217	-0.257945	0.288431	-0.279929	-0.7454	-0.0681253	0.108472	0.364677	-0.526709	0.336482	-0.220974	-0.0957416	-1.32928	-0.909514	-0.292806	-0.703627	-0.683472
BCOR	0.230815	0.000890211	0.260092	0.287055	-0.0942969	0.361236	0.578652	-0.322704	-0.174975	-0.357553	0.721466	0.371542	0.0374671	0.262223	-0.620306	-1.12079	0.122681	-0.0160872	-0.489659	0.793478	0.299397	0.257153	0.251452	0.240589	0.885256	0.386677	0.460927	0.172055	-0.619792	-0.260567	-0.335974	-0.183124	-0.304901	0.311897	-0.914728	-0.883151	-0.461998	-0.570562	-0.425513	-0.508882	0.670268	0.537094	-0.11767	-0.448552	-0.762334	0.123016	-0.0959719	-0.673658	-0.197166
BCORL1	0.17717	-0.229077	0.171746	0.0419751	0.242935	-0.137966	-0.0504602	-0.255722	0.0454909	-0.203757	-0.302811	-0.295113	0.0867282	-0.151909	0.268435	0.0773953	0.0711124	0.368545	0.0140984	-0.165988	-0.22606	0.0363769	-0.233515	0.0373807	0.623136	0.489277	0.447375	0.0370515	-0.0985537	-0.0555331	-0.242296	-0.708094	-0.132992	0.223307	-0.136691	-0.253719	-0.10983	-0.397713	0.52734	0.978343	-0.0643752	0.0771679	-0.147948	0.141055	-0.226878	0.0437273	0.0632481	-0.110612	0.294998
BCS1L	0.321368	0.541195	0.218751	-0.0300499	0.0975551	0.0604201	-0.490421	-0.0434789	-0.0384541	0.130911	0.197633	-0.330667	0.502034	0.0172824	-0.0484054	0.128635	0.199668	0.49323	0.0283994	-0.271708	-0.146609	-0.435337	-0.238322	-0.462699	1.05768	0.798515	0.753956	-0.264587	0.190569	-0.209196	-0.117736	-0.210368	-0.0727036	-0.216748	-0.0473232	0.476222	0.110089	-0.197879	-0.356006	0.464359	-0.0824575	0.28009	-0.341766	-0.149138	0.439425	-0.259918	-0.268843	-0.00031588	-0.254531
BCYRN1	-1.05699	-0.93999	-0.831836	-0.645842	0.770659	-1.11672	-0.99631	-0.850199	-0.965398	-0.863265	-1.49398	-1.54118	0.0847148	0.17108	0.223252	1.08308	-0.200395	0.269425	-0.376653	0.539467	-0.303701	-0.757825	-0.113233	-0.0710485	0.159108	0.00512532	0.0916315	-0.762567	-0.525998	0.268142	0.403041	0.0484317	2.17983	1.16828	1.44883	2.24362	0.389074	0.112898	1.45429	1.61189	0.33691	-0.783936	-0.781256	2.48088	1.14047	-0.418333	0.659534	0.295596	-1.25701
BECN1	-0.338558	-0.591606	-0.627736	0.21538	-0.00709843	-0.400776	-0.359857	-0.0647912	0.257637	0.0393202	0.0331406	-0.31442	0.0811676	0.507193	-0.187727	-0.0202178	0.759983	0.445461	0.70608	0.154368	-0.285424	-0.328116	0.556779	0.610738	-0.426492	-0.356213	-0.17935	0.397629	0.265819	0.250071	-0.513368	-1.25868	-0.0673439	-0.164866	0.330039	0.529931	0.441509	0.327611	-0.287904	-0.722836	-0.500525	0.206918	0.313298	0.321413	-0.29059	-0.149183	0.21062	0.224971	0.369371
BEND5	0.949756	1.14848	0.276706	0.839566	0.197643	-0.749815	0.18195	-0.128576	-0.512479	-0.245657	-0.49892	-0.852254	0.638877	0.822408	0.273076	0.476682	1.18254	0.0822697	-0.331386	0.931445	-0.152044	-0.2668	-1.47346	-0.370871	-1.63631	-1.15097	-1.69683	0.315443	0.884264	0.257469	-1.60784	1.4918	-0.992739	-1.42535	-0.585353	0.0810146	0.873827	-0.449528	-0.605937	-1.2211	0.74344	0.0499297	-0.389714	0.986495	-0.356247	0.37895	-0.337445	-0.33181	0.57584
BEND7	-0.205325	-0.0572842	0.11886	-0.100088	0.10909	0.105189	0.142706	0.802282	0.531283	0.420565	-0.0145935	0.126241	0.00275511	-0.0554853	0.226989	-0.194433	-0.323863	-0.0595381	-0.0932812	0.158546	0.0841136	-0.0424226	0.233917	0.561161	-0.464496	-0.509049	-0.316825	-0.042624	0.148226	0.0385153	-0.227226	-0.461117	-0.0918961	0.00491541	0.105619	0.214457	-0.00430355	-0.0801452	0.118404	-0.246617	-0.322117	-0.112276	0.40068	0.497314	-0.179659	-0.157943	0.457617	0.299135	0.0629699
BEST1	0.941404	0.807181	1.11232	0.0273163	-0.192118	0.392764	-0.428114	-0.405362	-0.48891	-0.30459	-1.14714	-1.41561	1.86156	1.98897	0.439402	-0.157846	1.02197	0.417137	-0.203681	-1.22789	-1.17802	-1.19305	1.19	1.18413	0.154597	-0.207884	-0.0683231	-0.447044	-0.293461	-0.291302	-0.027353	-1.09679	0.964408	1.26683	-0.0963721	0.264631	-0.344986	-0.580083	0.496694	0.737856	0.317542	0.165497	-0.236823	-0.810351	-0.367253	-0.741311	1.81641	1.38783	1.6383
BET1	0.0272505	0.202716	-0.580726	0.605333	0.44813	1.05136	0.70397	0.368645	0.411889	0.593148	0.445942	0.36833	-0.395847	-0.422623	-0.399805	-0.509254	0.160817	0.00177679	0.173404	-0.394608	-0.368122	0.169612	-0.308327	0.189617	0.0633657	0.0374028	0.199742	-0.112911	0.686712	-0.0940955	0.0590901	0.803241	1.31493	1.42067	1.46264	1.17124	0.389744	0.605111	-0.321554	-0.268361	-0.153861	-0.201003	0.0761702	0.580642	1.31093	1.27756	-0.526151	-0.200263	-0.335744
BET1L	0.0878995	-0.28319	0.141698	-0.0123437	-0.298191	0.00918511	-0.247916	-0.0601006	0.118245	-0.00434704	0.136696	-0.166018	-0.151833	-0.118989	0.306767	-0.053881	-0.313481	-0.451662	-0.433339	0.26983	-0.319711	0.166445	-0.101009	-0.0532575	-0.333853	-0.4674	-0.371445	-0.171955	-0.496674	-0.206185	-0.079481	0.0446519	-0.523094	0.218469	0.100073	0.0431508	0.230118	-0.107237	0.013963	-0.0490286	-0.556887	-0.112601	-0.41994	0.0228031	0.791951	0.964695	-0.159907	-0.332306	0.463865
BEX1	0.663383	1.00447	0.572992	-0.0459639	-0.141351	-0.529659	-0.422548	0.193668	0.1319	0.347872	0.430876	0.659721	0.0268592	0.0840336	-0.570092	0.146025	0.391197	0.010511	0.180823	-0.703573	-0.0879131	-0.414273	-0.17932	-0.453171	-0.602501	-0.607715	0.0489749	-0.109073	0.105244	0.190525	0.174497	0.314995	-0.202779	0.0574043	0.875842	0.526851	0.386705	-0.469597	0.345178	-0.121651	-0.0627982	-0.429836	-0.0539205	0.405928	0.669217	0.343012	0.330248	0.0197198	0.392136
BEX2	-0.53786	-0.00896033	-0.926474	-0.325199	-1.23237	-0.715571	-0.391592	0.685953	0.283575	0.0845618	1.1936	0.505514	-0.57583	-1.4313	-2.06052	-2.0834	1.03962	1.09448	1.27426	0.69997	-0.0867798	-0.513321	0.3686	0.289696	-1.85141	-1.75399	-1.74203	0.741601	1.5666	0.0933091	-0.621952	1.95938	0.328824	-0.350203	0.748411	1.0938	0.0950367	-0.39386	1.91167	1.24646	-1.42021	-1.93602	0.0137068	1.1874	1.70601	1.30012	0.868226	1.35243	1.45092
BEX4	-0.0927383	-0.0835956	-0.965699	-0.300786	-1.7985	-0.325204	-0.0627591	0.439759	0.235498	0.237197	0.465169	-0.248895	-0.46017	-0.402647	-1.14299	-2.0924	1.45575	0.0849557	-0.426107	-0.387183	-0.975808	-0.901458	1.22532	1.11524	-2.24489	-1.53774	-2.71158	1.03483	0.996523	0.992353	1.38432	0.500596	-0.134803	0.129647	0.430841	-0.0491629	-0.413793	-0.844862	0.884614	0.100211	-1.84306	-2.34806	0.596682	0.534473	0.903462	1.12483	1.45639	0.985498	1.1441
BEXL1	-0.155132	-0.0931773	-0.926579	-0.473373	-2.22555	-0.0752007	-0.243427	0.310363	0.278028	0.252613	0.0806022	-0.224802	-0.524957	-0.608998	-1.4837	-2.44958	1.26023	0.0660354	-0.322146	-0.262922	-1.3024	-0.99745	0.997657	0.930849	-2.71096	-1.55735	-3.56652	0.713757	0.761185	0.657286	0.985651	0.792598	-0.172499	-0.281383	0.0648539	-0.143218	-0.526788	-1.00857	0.61925	0.339967	-1.90575	-2.82938	0.363385	0.36056	0.760076	1.16638	1.46403	0.865878	1.04053
BFAR	-0.13018	0.547288	-0.167965	0.558407	0.406878	1.05924	0.548149	-0.194149	-0.00348921	0.199849	0.17773	-0.354872	0.324913	0.187051	1.58087	0.755356	0.497249	0.164989	-0.321473	-0.505829	0.143688	-0.83484	0.290654	0.0095639	0.533628	0.501561	0.351706	-0.327708	-0.277277	-0.62269	-0.119651	-0.151467	-0.323673	-0.296653	1.22171	1.6751	0.0387219	-0.0102307	0.961341	0.0410888	0.973439	1.32985	0.0258199	0.703916	0.0308804	-0.542334	0.341462	0.250197	-0.352849
BGN	-0.223417	-0.606074	0.817286	-1.5188	-1.10033	0.409124	0.56216	-1.96262	0.632085	1.03003	-1.3043	-1.27947	-0.171357	-0.508546	0.213664	0.124485	0.685353	0.0462135	-0.171087	-0.261602	0.146855	-0.27428	0.0678994	-0.0727996	0.405215	1.0146	-0.60648	-0.690255	-2.90185	-0.00955568	-1.36005	0.851273	-0.111515	-0.43432	-0.454714	-0.318741	-0.357587	1.23464	-2.46706	0.558627	-0.889479	-0.0975254	0.501664	-0.505278	-0.0214254	0.51315	-1.10181	-1.0169	-0.188839
BHLHB2	-3.04397	-1.55056	-1.46515	-0.116064	-0.541988	-0.436999	0.109023	-0.172094	0.323384	0.414579	0.875789	0.437198	-0.558941	0.170443	-0.738395	-0.876683	-0.454055	0.474306	0.409595	0.143978	-0.184674	-0.323736	0.477503	-0.20182	0.714649	0.322672	0.251933	0.272171	-0.483343	0.479605	-0.508168	-1.22058	-0.465051	-0.0176874	-0.195086	-0.214734	0.645991	0.394225	0.223265	-0.457233	0.742245	0.0834822	0.733801	0.266893	-0.891789	0.635004	-0.624166	-1.03172	0.105002
BHLHB3	-1.05268	-1.51455	-1.47962	0.708366	1.34728	0.258933	-0.0748002	2.0166	1.45462	1.42372	1.11425	1.31267	0.998598	0.911247	-0.763554	0.779125	0.136929	-0.0694882	-0.971908	-0.441567	-0.350512	-0.323137	-0.458696	-0.8004	-0.358699	-0.166493	0.418657	0.53981	1.16247	0.255027	-1.17487	-0.531555	1.06039	1.13845	-1.4528	-1.15564	0.112178	0.901173	0.559935	0.884006	0.779592	0.316763	0.845754	2.05226	-0.772811	-0.428318	0.0602989	-0.24958	-1.47331
BHLHB9	-0.13446	-0.211148	-0.129088	0.0720253	-0.081459	-0.0426635	-0.189876	0.707317	0.400519	1.03105	0.83972	0.655461	-0.0409504	0.0638322	0.371729	0.539607	0.773172	1.04322	1.07808	-0.282699	-0.158498	0.0557789	-0.19265	-0.0169548	0.611499	0.616637	0.822081	0.168927	0.0414395	-0.122518	-0.186541	0.625256	-0.265794	-0.0563504	-0.202266	-0.405257	0.136985	-0.504464	0.429187	-0.686755	-0.183519	-0.446617	0.61648	1.03509	-0.036783	0.605119	0.0831631	-0.462214	0.259461
BICD2	0.243151	-0.485823	0.120414	-0.14537	0.0815024	0.337654	0.290891	0.508873	0.213723	0.0622264	0.23139	0.215064	-0.484213	0.138629	0.834792	0.524234	-0.61458	-0.377309	0.478356	0.0142089	-0.339273	0.898205	0.0746057	0.284617	-0.330454	0.414589	0.366001	-0.128653	-0.779148	-0.337956	0.411836	-0.666402	-0.529324	-0.0862519	-0.549618	-0.699062	-0.971308	-0.2132	0.466101	1.03136	-0.221823	0.166343	-0.246304	0.15879	-1.01658	-0.822231	0.703174	0.639139	-0.969772
BID	0.510843	0.751708	0.372196	-0.516123	-0.666481	0.174199	0.130634	-0.165744	-0.366572	0.0667923	-0.199394	-0.150693	-0.336705	-0.331152	-0.906116	-0.989619	-0.750539	-1.24075	-0.488651	-0.148526	-0.340615	-0.104375	-0.482073	-0.131611	-0.197322	-0.270611	-0.499406	0.231699	0.071436	0.634549	0.427293	0.312479	-0.457544	-0.614312	-0.705698	0.253577	-0.191805	0.37438	0.763757	0.0130154	-0.941036	-0.3216	0.150201	-0.195436	0.603554	0.612802	0.033994	0.0571428	-0.299094
BIN1	-0.15804	0.133762	0.0321224	-0.118178	-0.149059	-0.558492	0.132143	0.710551	0.79144	0.148153	-1.02245	-1.14654	0.562	0.235471	-0.86905	-0.243752	-0.947355	-1.03841	-1.16789	1.20439	2.24099	-0.517893	-0.423527	-0.289269	1.02973	0.955525	0.631135	-0.120066	-1.40485	-0.534878	0.558663	0.849182	-0.796195	0.322736	-1.34904	-0.726006	0.342507	0.837827	-0.79361	-0.0182211	-0.326073	-0.471707	2.64382	-0.365476	-0.140688	-0.267446	-0.542079	0.212233	0.366381
BIRC2	-0.00536332	-0.148472	-0.426029	-0.534965	-0.720031	-0.614108	0.207582	-0.580929	-0.722086	-0.904492	-0.113481	-0.109048	-0.453543	-0.665289	-0.946164	-0.896844	-0.19271	0.8967	-0.00507658	0.0556144	0.0337116	0.115384	-0.241277	0.0433321	-1.25098	-0.510339	-0.795605	0.216815	-0.0340258	-0.179882	0.39266	1.13025	0.593514	0.465348	-0.00821124	-0.399365	0.42928	-0.521054	-0.217429	0.399294	0.608303	-0.0752358	-0.428308	-0.611221	0.345123	0.0598558	0.563856	0.182569	0.127749
BIRC3	-1.58512	-0.882276	-1.18393	-0.558769	-0.31381	0.873652	1.77248	0.675529	0.224133	-0.481924	-1.23154	-0.360634	1.05205	0.0878476	-2.16289	-1.79114	-0.402177	0.316665	-0.734883	2.29001	-0.498047	1.02378	0.739045	0.974849	-1.88503	-0.769053	-2.01304	1.196	-0.298323	0.53029	-0.00661568	1.49121	2.36247	1.92244	-2.05691	-1.47275	-0.188512	0.0629266	0.0408318	-1.51974	-2.34848	-2.03252	0.44817	-0.607646	-0.189493	-0.344112	1.56193	1.87431	-0.111353
BIRC5	0.280506	0.576985	1.31482	-0.333652	0.133653	1.55369	0.827871	-0.220821	0.019253	0.0809206	-0.268534	0.763785	0.131954	-0.423794	-0.268795	-1.02962	-0.780114	-0.941029	-1.11058	-0.609465	1.12285	0.606369	0.387481	0.24924	0.644054	0.584869	0.756795	0.433076	0.371882	0.593079	-0.136641	0.605286	0.677779	-0.0462863	-0.501593	0.524237	0.238079	0.899303	0.352841	1.13444	0.0484545	0.541099	-1.16604	-0.244904	1.48267	0.542151	0.37009	0.718504	-1.25955
BIRC6	0.100966	-0.426029	-0.43962	-0.292333	-0.0392328	-0.028398	0.168337	-0.0911821	-0.116335	0.058755	-0.19496	-0.423368	-0.227591	-0.411805	-0.405276	-0.0510325	0.276872	0.102857	0.0942221	0.643814	0.228225	0.193481	0.162092	-0.337134	-0.665295	-0.358317	-0.399894	0.11945	-0.250856	-0.0956244	-0.177046	0.348068	-0.085557	-0.369627	-0.514896	-0.790586	-0.320033	-0.70345	0.0504265	0.0210104	0.475575	0.0657344	-0.223499	-0.0882447	-0.216855	-0.387835	-0.347289	-0.211394	-0.0507139
BIRC7	0.253311	-0.19475	-1.15642	1.01566	0.792726	0.228002	-0.326128	0.325044	-1.66158	0.350486	1.16422	0.568638	1.70871	1.7724	2.07542	2.40684	0.809809	1.04663	0.312475	-2.12909	-1.67362	-1.96213	-2.13725	-0.938437	-0.811445	-0.645208	-0.647065	-1.12732	-0.443534	-0.0734715	1.80453	-1.90943	-0.00286587	0.397271	1.0638	2.14871	-1.02621	0.910785	2.40929	1.8085	1.37925	0.539153	0.00198156	3.74375	-0.955579	-1.00579	0.503106	1.19528	1.52228
BIVM	1.37112	1.10557	0.787262	-0.168946	0.145149	-0.678965	-0.619611	0.073839	-0.290008	-0.0963785	0.0414018	0.659193	-0.950365	-0.804944	0.593225	1.76636	0.46489	-0.0843983	0.129451	-0.613263	-0.441134	-0.272058	-0.0263478	0.0500989	-1.18471	-0.77435	-1.27657	0.504417	0.566346	0.140462	0.684113	0.727178	-1.13595	-0.930351	-0.481381	-0.790408	-0.725548	-1.0818	0.0910767	0.070429	0.52684	0.420934	0.151368	0.377538	0.661855	1.00322	-0.502138	-0.566775	0.582959
BLCAP	-0.238091	-0.735764	-0.928195	0.0499885	-0.391663	-0.145083	-0.233934	0.493985	1.13167	0.719439	-0.103139	-0.135526	0.696372	0.724203	0.262971	-0.0857611	0.603694	-0.137457	0.0862388	0.47703	0.956019	0.0511278	0.0248181	-0.179981	-0.706582	-0.723461	-0.71586	-0.317858	-0.571011	-0.426497	-0.189115	0.538288	-0.16258	0.347179	-0.532941	-0.229099	0.190093	0.191571	-0.382281	0.279645	-0.401291	-0.854338	0.904525	0.593674	-0.312402	-0.144904	0.154203	0.123468	-0.229348
BLM	0.134415	0.448622	0.51617	0.105832	0.161418	0.512494	0.284996	0.407351	0.365124	0.732257	-0.331336	-0.46897	0.0746071	-0.309461	-0.44809	-0.384752	-0.75494	-0.749134	-0.892644	0.153697	0.454926	0.131966	0.0101184	0.133349	0.769841	0.15464	0.641824	0.267684	-0.228145	0.330419	0.371182	0.571847	-0.411158	-0.341712	-0.214561	-0.10698	-0.273677	0.00444716	0.344341	0.365324	-0.238308	0.324569	-0.33579	-0.743922	-0.705784	-0.291632	0.135115	0.232132	-0.339395
BLMH	0.235343	-0.0235255	0.320266	0.0726308	-0.207742	-0.338752	-0.244709	-0.0854378	-0.230301	-0.0371177	-0.406342	-0.166157	0.150565	0.0743853	0.179015	0.3024	0.462404	0.603771	0.685222	-0.0116812	-0.322952	0.34613	0.0832424	0.161145	0.191046	0.118891	0.208654	0.566963	0.352127	0.0437326	-0.241192	-0.553648	-0.367629	-0.513945	-0.136544	-0.192134	-0.102218	-0.479508	0.00574614	0.027241	-0.849663	-0.709127	-0.135817	-0.618479	-0.247794	0.00765228	0.0708686	-0.763053	-0.113351
BLOC1S1	0.0128992	0.0887267	-0.0490943	-1.56616	-0.837816	0.308604	0.43523	0.0777841	0.0507438	0.288751	-0.672444	-0.263399	0.483911	-0.294753	0.016331	0.212303	-0.407679	-1.87586	-0.609118	-0.621143	-0.183746	-0.0679537	0.955834	0.690448	-0.0867485	-0.19647	-0.0123776	-0.669599	-1.24165	-0.327705	0.0759136	0.558212	0.648666	0.356066	-0.249955	0.738876	-0.195933	0.0547543	0.343655	0.166668	0.167002	-0.092672	0.142384	0.322424	1.2184	-0.181191	0.455086	0.91592	-1.9211
BLVRA	-0.541441	-0.677376	-0.685087	0.346111	1.30294	0.605327	0.426354	0.26487	0.335095	0.501887	-0.396409	-0.706308	0.101482	-0.166833	-0.674742	-0.710946	-0.382532	0.300054	-0.242489	-0.155513	0.262507	0.258592	-0.294702	-0.0129174	1.61293	1.20563	1.57329	0.133946	-0.089937	0.229586	-0.205827	-0.177631	-0.03727	-0.125146	0.391492	-0.419227	0.28718	-0.00047552	0.462475	-0.43346	1.19839	1.41494	-0.025876	-0.273216	-0.781858	-0.308537	-0.179061	0.688429	0.522944
BLVRB	0.14946	-0.305957	-0.679496	0.0254739	0.785938	-0.261609	-0.530703	0.0650625	-0.301475	-0.0269229	0.120243	-0.727881	-0.641769	-0.0527011	-0.993025	-0.785352	0.282841	1.39961	0.624301	-1.08903	-0.116536	-0.247696	-0.572292	-0.528968	1.21479	0.220609	1.0794	0.331873	1.03281	1.15698	0.0612633	-2.00686	0.777511	0.339459	0.602998	0.693209	0.645308	-0.122361	0.582259	1.35466	0.261526	-0.312041	0.297253	-0.158567	0.341394	-1.09564	0.060025	0.592358	0.364012
BLZF1	-0.0236631	0.0138407	0.115878	0.0789419	0.557477	-0.799363	-0.442799	-0.43825	-0.0193952	-0.277002	-0.541829	-0.447367	-0.513046	0.681131	-0.0230732	1.34257	-0.0531887	-0.362622	-0.360877	1.74683	-0.546074	-0.723304	-0.446922	-0.53838	-0.102583	-0.114432	0.141457	-0.461981	0.0870331	1.5336	-0.297512	-0.316874	0.81031	-0.075924	-0.201696	0.109357	-0.531356	0.384976	-0.774843	0.036113	1.2197	-0.187669	-0.511055	0.728854	0.531889	-0.858737	-0.525963	-0.466858	-0.380886
BMI1	-0.676774	-0.907675	-1.35767	0.66233	0.282097	-1.02062	-0.196425	0.188635	0.0186831	-0.0686815	-0.0202293	-0.260311	0.524684	0.220545	-0.467343	-0.294716	1.23604	0.679044	0.305336	0.0699471	-0.520875	0.118905	0.892406	1.04551	-0.644669	0.0383274	0.141887	-0.0322575	0.082082	-0.653943	-0.156585	0.881466	0.259464	-0.5095	-0.414642	-0.578195	0.00512408	-0.733128	-0.145873	-0.164462	1.26576	0.975998	0.207551	0.209014	-0.369822	0.0735345	0.748564	0.263029	0.426244
BMP1	0.204091	0.127798	0.6799	0.139554	0.21268	0.127938	-0.0243161	-0.0172698	0.281197	0.216536	0.313126	0.396969	-0.131282	-0.237044	0.0244045	0.257443	0.0264598	0.235682	-0.119269	-0.448011	0.280332	-0.0887983	0.408896	-0.614873	-0.392107	-0.400785	-0.60161	-0.0141478	-0.740712	-0.0129665	-0.306287	0.115178	0.00201367	-0.172021	-0.477688	-0.562806	0.18371	1.10899	-0.828511	0.0788357	-0.204258	-0.298641	-0.350086	-0.453191	0.182239	-0.0890207	-0.577113	-0.199983	-0.60134
BMP2K	-0.466036	-0.494984	-0.665346	0.106878	0.374927	-0.047246	0.431778	0.243793	-0.16195	-0.0739229	-0.0421978	-0.0884649	-0.0838392	-0.496273	0.125774	-0.118067	-0.493239	0.163788	0.12938	-0.0491866	0.102402	0.41661	-0.120354	-0.0276309	-0.399301	-0.0675087	0.0940146	0.334582	0.602245	0.18113	0.166962	0.695246	1.03594	0.148064	0.306586	-0.45421	-0.238553	-0.24813	-0.46605	-0.486121	0.20287	-0.313458	-0.524516	-0.123398	-0.281632	-0.399788	-0.273723	0.05922	-0.396794
BMP4	0.178656	0.00171633	-0.533201	-0.392947	-0.426287	-0.469029	0.122384	-0.565183	-0.28065	-0.393696	-0.859202	-0.701798	0.399329	0.450471	-0.70587	-0.683389	0.168012	-0.313266	0.0480533	0.757524	0.301779	-0.352842	-0.778369	-0.41095	2.46138	1.6009	1.40556	0.0374798	-0.744692	-0.373258	0.198142	0.465837	-0.69653	-0.344235	-0.558849	-0.332467	-0.455392	-0.72535	-0.541884	-0.0131761	3.70465	3.68106	0.429708	-0.632988	0.364578	0.0727998	-0.392481	-0.0510671	0.155805
BMP8B	-0.348346	-0.741776	0.141718	0.797136	0.336476	-1.1778	-0.559745	0.248985	0.901863	0.667156	0.211267	0.284502	-1.38597	-0.957434	-0.839209	0.0146235	-0.0261545	-0.38578	-0.484464	0.106473	-0.372963	-0.299546	-0.238132	0.00453721	0.432686	0.666548	0.25065	0.545818	0.918909	0.534894	0.17903	-1.35033	0.217486	0.000452103	-0.856307	-0.152	-0.363161	1.98003	-0.574079	0.692117	0.915549	0.464927	-0.229626	0.79906	-0.190751	-0.456434	0.264669	-0.0226681	-0.70084
BMPR1A	0.0452254	-0.0496752	-0.0510772	-0.0981638	-0.284579	0.117436	-0.292642	-0.78345	-0.48148	-0.445945	0.00783943	0.0933936	-0.00488528	-0.219814	0.266185	-0.379235	1.00384	0.320732	0.719245	-0.0458072	0.571915	0.0743849	-0.191864	-0.429695	-0.0277196	0.0128868	0.162381	0.0230867	0.176606	-0.361807	1.07526	1.13853	-0.449054	-0.597222	0.325044	0.333205	-0.0302854	-0.608641	0.98271	-0.403219	0.391536	0.369353	-0.128223	0.113198	-0.0220516	0.206889	0.551277	0.124254	1.76723
BMPR2	0.0704003	-0.848316	-0.694691	2.22355	2.23743	0.181377	0.578586	0.537123	1.05082	0.449492	-0.509358	-0.77336	-0.0714164	0.135077	-1.28758	-0.18446	0.189476	0.0688997	-0.0816445	0.0241121	1.04888	0.305525	-0.211799	-0.790046	2.3278	2.27288	2.34827	1.04424	-0.0445445	0.814347	-0.634106	-0.683578	-0.0714598	0.612781	-1.19844	-1.1621	-0.00846726	-0.476962	-0.69632	0.0643685	2.06732	2.43369	0.346842	-0.519713	-0.378799	0.00806557	-0.136277	-0.792662	-0.0106282
BMS1	-0.512562	-0.574926	-0.518876	-0.185058	-0.329081	0.024841	0.0125984	-0.330014	-0.401551	-0.153968	0.0535854	-0.0074104	-0.364742	-0.481331	-0.039135	-0.299038	0.292001	0.662071	0.185544	0.544018	0.168454	-0.00934356	-0.439114	-0.18486	-0.122347	-0.434305	-0.458869	-0.262774	-0.272548	0.02481	-0.639352	-0.304499	0.297173	-0.153411	0.0893726	-0.294351	-0.361803	-0.351887	0.478045	0.410738	-0.182066	-0.106203	-0.169344	-0.42956	-1.03662	-0.324968	0.209667	0.0326692	-0.347017
BMS1P5	-0.291679	-0.336096	-0.493846	0.0522023	0.467	-0.263042	-0.28825	-0.173212	-0.110076	-0.273919	-0.838526	-0.49528	-0.773418	0.409388	0.262613	1.28203	-0.259153	-0.578706	-0.459758	1.44264	-0.655093	-0.413528	-0.348393	-0.326916	-0.381915	0.16229	-0.00107317	-0.12213	-0.180323	1.41668	-0.306985	-0.349133	0.692664	0.119904	-0.271024	0.0851422	-0.658599	0.334677	-0.473	0.0740457	0.982737	-0.353741	-0.79004	1.00071	0.328484	-1.04426	-0.393954	-0.639977	-0.317581
BNC2	0.566546	-0.0192435	-0.405253	1.01382	0.853329	0.453542	0.268648	0.586821	0.774107	0.881833	1.52342	0.952604	-1.58621	-1.3484	-0.119534	1.03641	0.660595	0.234955	-0.0603035	-0.822924	0.603679	0.466285	-0.191961	-0.598724	-1.50387	-1.21423	-0.533171	0.483071	0.2749	-0.40459	-1.14633	-0.0705999	0.675711	-0.0141924	0.068337	0.0777779	0.220382	-1.0139	0.4836	-1.47591	-0.391272	-1.19313	-0.160765	1.08322	-0.163675	0.214866	-0.352379	-0.402413	0.350118
BNIP1	0.374886	0.647023	0.492489	0.352082	0.072739	0.156407	-0.0613809	-0.0739954	0.021426	-0.0301316	-0.290479	-0.585714	0.465175	-0.0452585	0.0534051	-0.017482	0.133581	0.112756	-0.0573897	-0.2552	0.151846	0.050829	0.0600433	0.0713794	-0.071926	-0.408327	0.0518856	-0.00413104	0.676272	0.0661739	0.09621	0.645876	0.275134	0.0659169	0.13498	0.451765	0.376004	-0.101148	-0.751597	-0.693688	0.151359	0.31657	-0.150182	-0.375635	0.130986	-0.373819	0.0711338	0.175062	0.0762462
BNIP2	-0.284629	-0.490462	-1.12455	0.479631	0.315082	-0.340743	0.341477	0.302396	0.481722	0.135824	-0.177081	-0.275396	-0.0508062	-0.224068	-0.298353	-0.264196	0.222086	-0.0386661	0.474179	0.438106	-0.0530108	0.0675914	0.288828	0.290893	-0.871292	0.0920933	0.132549	0.536853	-0.281948	-0.0776749	-0.00953112	-0.134039	-0.344782	-0.281156	-0.187837	-0.73958	0.0734095	-0.614502	0.444827	-0.0759996	0.55907	0.414822	-0.289754	-0.470803	-0.248908	-0.247857	-0.0774902	-0.205166	0.511835
BNIP3	0.46597	0.603538	-0.421249	0.289488	0.347192	0.0687436	-0.127615	0.228607	0.169404	0.385191	0.122764	-0.893602	-0.226456	0.897937	1.13285	-1.1747	0.01922	-0.0889302	0.231553	-0.49246	1.11174	0.579223	-0.709032	-0.304635	0.161867	0.277072	-0.609193	-1.4838	-1.40114	-0.478928	0.46629	-0.571785	-0.333366	-1.35059	0.490845	0.321317	0.0923863	-0.172849	0.898813	0.292839	0.801638	0.996271	0.373551	-1.74288	-0.0365829	0.783504	-0.553863	-1.04911	0.0984249
BNIP3L	0.49781	0.299487	-0.183347	0.328253	0.617775	-0.561541	-0.250313	0.653179	-0.281005	-0.329845	0.765178	1.04509	-0.764216	0.0704655	0.475776	0.518209	-0.619128	-0.47304	0.0187245	-1.05914	-0.681331	0.154772	-0.822339	0.436426	0.188191	0.715402	-0.158216	-0.00748103	0.270035	-0.234453	-1.0169	-0.534208	0.477596	0.0450442	0.0656363	-0.841506	0.194748	-0.664502	-0.420817	-0.420838	0.329846	0.122394	-0.341457	0.496987	0.550284	0.392783	-0.48128	-0.322989	0.138034
BOK	-0.112025	-0.548761	-0.560031	0.545578	0.660747	-0.256708	0.0238818	-0.00398362	0.356907	0.810593	-0.451599	-0.0187997	0.049732	0.497877	0.483443	-0.356014	-0.91583	0.0226791	-0.274489	-0.741479	-0.254252	0.201948	0.0921498	0.0145807	0.350713	0.467207	-0.435757	-0.0763032	-0.278764	0.389832	-0.38229	-0.38842	-0.021924	0.178599	-0.469711	-0.459339	-0.206698	0.505822	-0.288426	1.45866	0.625335	-0.241315	-0.255408	-0.266923	0.66867	0.140548	0.0106518	-0.0744754	-0.00162214
BOLA1	0.34988	0.583609	0.19226	-0.276276	-0.456775	0.321484	-0.123917	0.785422	0.472932	0.36408	0.181641	-0.586015	0.0737056	-0.172556	-0.180785	-0.3776	0.247363	0.621089	0.406173	-0.206925	-0.0426235	-0.133795	-0.0186489	0.344177	-0.00741777	-0.214001	-0.0521258	0.047711	0.528309	-0.013502	-0.0442861	0.163809	0.170241	0.0651643	0.462064	1.45498	0.0237361	-0.0809908	0.072805	-0.419673	0.187077	0.125622	-0.317429	-0.0812818	0.869477	-0.0121652	0.938716	0.500368	0.166126
BOLA2	-0.918891	-0.0740062	-0.0248361	-0.646287	-0.160577	0.23802	-0.417112	-0.392223	-0.118164	0.15219	0.191786	-0.0249417	-0.424522	-0.683178	-0.363284	-0.450674	-0.153317	0.419262	0.925397	-0.500088	0.183649	-0.546163	0.32636	0.141829	0.0851833	-0.238346	-0.216574	-0.119399	0.451243	0.499589	0.246154	0.955001	0.507278	0.506541	1.37594	2.20464	0.387611	0.428311	0.0697191	0.52982	0.468339	0.348716	-0.228152	0.963474	1.59539	0.57738	-0.152168	0.0322239	0.183988
BOLA3	0.0778546	0.171113	0.0755506	0.656348	0.796627	0.288371	0.075266	0.364881	0.396412	0.74451	0.220147	-0.0473961	-0.0197492	-0.0199064	0.328164	0.144361	0.0846877	0.387293	0.362543	-0.943675	0.45025	-0.167263	-0.251714	-0.409445	0.224435	-0.146473	0.308592	-0.52603	-0.0599212	-0.129891	-0.281737	-0.0750629	0.14936	0.121502	0.135911	0.616376	0.0714294	0.436979	0.484065	0.488876	-0.291573	-0.411819	-0.140739	0.680941	0.82555	0.41909	-0.604046	0.149554	-0.264029
BOP1	0.689988	0.640086	0.92807	0.115381	0.0796776	1.15974	0.447267	-0.173189	-0.197537	-0.298577	0.393047	0.194512	0.664263	0.170318	-0.00263095	0.44471	-0.0632191	-0.0242278	-0.351091	-0.264979	0.675419	0.418305	-0.558541	-0.800706	-0.148549	-0.258103	-0.769209	-0.436628	-0.994338	-0.420337	0.2308	0.27342	0.216422	0.440208	0.472476	0.464116	0.265895	-0.149118	0.616123	0.786815	-1.06537	-0.510851	-0.11071	-0.128619	-0.456486	-0.191249	-0.0268876	-0.428322	0.104569
BP75	0.15373	0.427286	0.668311	0.475539	-0.0505375	-0.0953977	-0.0102057	-0.16713	-0.33772	-0.383946	-0.121105	-0.273399	-0.0776044	0.0910614	0.492421	0.180102	0.244237	-0.0155079	-0.0984154	0.00744582	-0.400645	-0.0859351	0.122358	-0.139308	0.602989	0.504016	0.533671	-0.186174	-0.374662	0.258223	0.353164	-0.250118	-0.440012	-0.194456	-0.0377473	-0.135517	-0.0748382	0.0792504	0.401364	-0.595011	-0.0136349	0.636013	0.0275875	-0.218981	-0.358451	0.128184	-0.150482	-0.46954	0.0403102
BPGM	-0.129508	-0.0461769	-0.144198	0.281493	0.241434	0.0345912	0.253524	-0.161931	0.157045	0.153067	-0.178287	-0.755124	0.128545	0.179042	-0.289665	-0.0922381	0.0402336	0.246072	0.170076	-0.416254	0.0365274	0.0593479	0.433293	0.365492	0.588906	0.271777	0.679341	0.133187	0.426074	0.262628	-0.157546	-0.141995	0.686316	1.25465	1.06283	0.519156	0.402995	0.228837	-0.542905	-0.214726	-0.405676	0.0452379	-0.350339	-0.457754	0.732201	0.462149	-0.0134172	-0.0535765	0.183982
BPHL	1.31634	0.977349	0.282674	0.324582	0.456847	0.0136296	-0.434717	-0.152208	-0.120726	0.157955	0.464558	-0.209526	0.670651	0.921157	0.388467	-0.236399	1.39361	1.9381	0.425875	-0.9834	-0.0899874	-0.427596	-0.514228	-0.48038	0.634895	0.4227	0.75416	-0.624542	0.428126	-0.00372208	-0.264659	-0.250397	1.01598	0.491265	0.910861	0.851179	0.8842	-0.253093	0.771241	0.514832	0.620291	0.341494	-0.410295	0.0913688	-0.015011	-0.838508	0.946944	0.576347	-0.00650427
BPNT1	0.226229	0.371802	0.0213214	4.15e-05	-0.401595	0.287771	-0.0165255	-0.779787	-0.63714	-0.673704	1.26684	1.03204	0.389634	0.086811	-0.19264	0.0367952	-0.118282	-0.0292027	0.252549	0.00521888	0.0887336	0.0111653	0.444837	0.219949	0.0574231	-0.334964	0.0703404	-0.151701	0.32152	0.0334956	0.761947	0.705874	-0.0685698	-0.0639492	0.538524	1.15734	-0.0448511	-0.0186537	0.209933	-0.1851	-0.153688	0.00230028	-0.709999	0.0277173	0.678435	0.245808	0.179295	-0.0486167	0.0687281
BPTF	0.268351	-0.0752816	0.288786	0.394551	-0.178472	0.106064	0.101046	0.0954022	0.361095	0.29797	0.841737	0.345179	0.000200926	0.292681	0.110603	0.0882133	0.267361	-0.1875	-0.340714	0.136226	-0.221062	-0.380447	0.194551	-0.0480036	0.161946	0.283289	0.276778	-0.00382645	-0.637591	-0.147548	-0.483961	-0.938475	-0.639222	-0.174715	0.209162	-0.0159515	-0.140254	-0.155716	-0.0568938	-0.73127	-0.861445	0.263863	-0.204886	-0.236668	-0.944761	-0.216732	0.0386221	-0.93859	0.184541
BRCA1	0.385263	0.362252	0.832065	0.456614	1.02115	0.478083	-0.178571	0.656651	0.396392	0.782583	0.710787	0.505924	0.0654575	0.134631	0.17279	-0.037263	-0.122052	-0.36378	-0.606015	-0.302581	0.509273	0.736231	-0.166932	-0.0477438	1.15253	0.450169	0.902809	0.204206	-0.0271005	0.344286	-0.290829	-0.364822	-0.0809713	-0.135976	0.647584	0.789172	-0.287846	-0.214173	0.738921	0.653563	-0.0171515	0.433744	-0.335424	0.0564182	-0.165444	0.561883	-0.275762	-0.384901	-0.668457
BRCC3	0.103984	0.667426	0.294607	0.3632	0.0676452	0.153203	-0.142445	-0.141575	-0.0456293	-0.103539	0.329635	0.227939	-0.157264	0.427727	0.0378327	-0.244738	0.0289548	0.199828	0.34639	-0.239985	0.173389	0.444404	-0.0679128	-0.132656	0.219904	-0.0414377	0.194872	-0.00894604	-0.136721	0.0501553	0.269337	0.13795	0.0322669	0.179139	-0.131027	0.0659571	-0.177764	0.238908	-0.236494	-0.42546	0.116901	0.337231	-0.0374416	0.129639	-0.440799	-0.0932496	0.312022	0.00484392	0.0386789
BRD1	-0.0176766	-0.0751886	0.209971	0.0953334	0.174389	0.19096	0.258207	0.0935515	-0.121148	0.0288073	-0.0921331	-0.0285406	0.0217356	0.0835117	-0.311374	0.36517	-0.0548062	-0.293866	-0.143609	0.293985	-0.0849268	-0.325457	-0.0649142	0.00158462	0.319181	0.109457	0.154261	0.079183	-0.504825	-0.152589	-0.0557704	0.0770926	-0.145856	-0.211624	0.102633	-0.143837	-0.119184	-0.0254594	0.425855	-0.0819205	0.00609184	-0.272606	-0.209667	0.154826	-0.125459	0.174805	0.252434	-0.138348	0.0582582
BRD2	0.808572	0.619779	0.89401	-0.47536	-0.127203	-0.040844	0.00350585	-0.548514	-0.48202	-0.075528	-0.0654721	0.0847926	0.24031	0.221182	0.114068	-0.26827	-0.289246	0.220459	-0.00399801	0.397402	-0.0315385	0.427075	0.0899659	0.135311	-0.516846	-0.40846	-0.63069	0.158661	-0.25273	-0.199928	-0.251229	0.0543697	-0.269665	-0.452336	0.315355	-0.30691	-0.325588	-0.217095	-0.167086	0.0281744	-0.423342	-0.448284	-0.534525	-0.386451	0.00866504	0.268185	-0.210646	-0.0642247	0.194865
BRD3	0.490373	0.225928	0.890188	-0.670832	-0.371662	0.107472	-0.0864269	-0.866328	-0.325606	-0.669313	-0.317492	-0.894307	-0.387894	0.00685709	-0.244313	0.306077	-0.174337	-0.781165	-0.608814	0.780301	0.101515	0.212719	0.463356	0.250577	0.375049	0.268441	0.226125	0.0791779	-0.810961	-0.471103	0.378779	0.00898748	-1.07827	-0.78396	-0.535971	-0.437141	-0.0836627	-0.206801	0.281553	1.02165	-0.145592	-0.137232	0.149952	-0.221305	-0.708112	-0.247733	0.752492	-0.470548	0.0469426
BRD7	0.548991	0.233684	0.469044	0.729393	0.219763	-0.156402	-0.250958	-0.384396	-0.552986	-0.330261	-0.22705	-0.171595	-0.339181	-0.412146	0.295111	0.459203	0.110221	0.0615218	-0.0552021	-0.197433	-0.280315	-0.318458	-0.442583	-0.124682	0.782423	0.407533	0.720766	0.0707864	-0.233597	-0.219469	0.172014	0.175982	0.0661629	-0.506469	-0.458599	-0.71122	-0.190814	-0.62662	0.15197	-0.12137	0.920896	0.401564	-0.0670873	0.106007	-0.350156	0.0622414	-1.01478	-0.741508	0.14504
BRD7P2	0.20908	0.060592	0.37139	0.369337	-0.219044	-0.111462	-0.283018	-0.153075	-0.544457	-0.578454	-0.135507	-0.265325	-0.109283	-0.177017	0.209451	0.102947	0.124992	-0.0197333	-0.21407	0.210519	-0.514158	-0.515099	-0.0242687	-0.0616599	0.752702	0.696272	0.596716	-0.383697	-0.278155	-0.268595	0.246066	0.7854	-0.136244	-0.447455	-0.349944	-0.318696	-0.0903804	0.0058	0.236152	-0.288278	0.641914	0.69923	-0.0771682	-0.0658846	-8.32e-05	-0.0327703	-0.501431	-0.668318	0.0879132
BRD8	0.166296	0.0506076	0.0924248	0.703751	-0.0740492	-0.368176	-0.436019	-0.286999	-0.433128	-0.368031	0.234494	0.0250746	0.46856	0.393844	-0.0670454	-0.0337946	0.332423	0.0429258	-1.01711	0.212963	-0.202081	0.108306	0.423274	0.196109	-0.283832	-0.276989	-0.136637	-0.132339	0.625452	0.0484834	-0.463125	0.737464	-0.13944	0.0385413	0.00492086	0.273693	-0.446836	-0.377906	0.0491816	-0.138507	0.00665067	-0.114822	-0.159289	-0.561923	0.301951	-0.36813	0.15271	0.509946	0.413938
BRD9	0.0592178	0.00328125	0.00322926	0.0540046	0.134209	0.517494	0.0687178	-0.0995137	0.00282995	0.0146614	-0.432509	-0.36237	-0.0585731	-0.187177	0.672773	0.836527	-0.521141	-0.34223	-0.305102	0.210465	-0.329003	-0.0988886	-0.123429	-0.0191414	0.152978	-0.173511	-0.248642	-0.124681	0.295191	0.176912	-0.540283	-0.00111396	0.260085	0.0744355	-0.267258	-0.499318	0.265629	0.435548	-0.242696	0.208265	-0.334379	-0.514093	-0.25988	-0.797829	-0.180316	0.254776	-0.142191	-0.0632755	-0.371224
BRE	0.289493	0.0194041	-0.106556	-0.319628	-0.430096	-0.418422	-0.436451	0.0434434	-0.119737	0.107938	-0.0291567	-0.294518	-0.254457	-0.123602	-0.247463	-0.0373718	1.04189	0.925916	0.693648	-0.236717	0.293293	0.0951419	0.550344	0.423453	0.0241914	0.0227926	-0.143886	-0.720929	-0.277936	-0.0423659	0.450938	-0.314422	-0.298374	0.320833	0.133432	0.0645794	0.392334	-0.104334	0.405838	-0.413682	-0.424321	-0.1606	0.636734	0.00726243	-0.187623	-0.17797	0.0241686	-0.706353	-0.393175
BRF2	0.662428	0.629098	0.311533	0.381552	0.351738	0.135521	-0.42413	-0.174956	-0.0201565	0.11721	0.436125	0.0523563	0.252426	0.33363	0.407809	0.84295	0.0322707	0.131961	-0.191751	-0.301744	0.335005	-0.3376	-0.270036	-0.506742	0.476349	0.225475	0.149764	-0.134434	0.423616	-0.0821893	-0.0999536	-0.187169	0.436102	0.27092	-0.622585	0.155689	0.455729	0.270689	0.106778	0.169756	0.503882	-0.121534	-0.186955	-0.136378	0.953718	-0.303939	-0.737707	-0.338902	0.792355
BRI3	-0.270542	-0.143239	-1.00983	0.910109	1.29828	1.10347	0.488177	0.0431955	0.230518	0.398893	0.685334	0.142099	0.047204	0.345859	0.55554	0.552178	0.159684	0.51357	-0.0544473	-1.10665	-0.148646	-0.153526	-0.146276	-0.114495	0.345333	0.289119	0.439409	-0.010604	-0.0281128	0.248167	-0.183686	-0.626028	0.801403	1.9204	0.25208	0.544341	0.400881	0.884887	-0.44297	-0.0521042	0.020777	0.633053	-0.272384	0.23948	-0.929356	-0.962764	-0.430012	-0.379722	-0.835211
BRI3BP	-0.136186	0.119368	0.818632	0.408269	0.750164	-0.0285514	-0.115112	-0.181118	-0.148358	-0.226781	0.115051	0.39185	0.274313	0.0176056	0.198329	0.0969502	-1.21607	-0.74265	-0.434761	-0.104659	0.250125	0.476125	0.190438	0.342646	0.677837	0.0254563	0.482594	-0.222707	-0.326091	0.123914	-0.165163	0.262805	0.0351756	-0.285233	-0.0794791	0.120239	-0.105941	0.380039	0.00784244	0.693215	1.03844	1.208	-0.53488	0.594104	-0.139721	-0.549448	-0.157276	0.247295	-0.644184
BRI3P1	-0.259894	-0.290169	-0.664338	1.06156	1.41311	0.75228	0.518391	0.5169	0.0179239	0.192789	0.37057	0.501992	-0.200386	-0.0759072	0.499509	0.404712	-0.2372	0.615731	0.0957344	-1.30778	-0.613764	0.345135	-0.692258	0.312214	0.272519	0.641615	0.488879	0.263131	0.585196	0.605181	-0.388429	-0.613719	1.17051	1.47774	0.292517	0.105327	-0.0487151	0.144601	-0.416698	0.632781	-0.00156013	0.116459	-0.0446255	0.130268	-0.638005	-0.979127	-0.445172	-0.159013	-0.458393
BRIX1	0.0699111	1.16096	0.565292	0.0389782	0.270276	0.960135	0.546171	-0.3452	-0.355449	-0.506302	0.190282	0.0673076	-0.248861	-0.399312	0.229688	-0.31282	-0.1655	-0.121985	0.556302	-0.578066	-0.25295	0.357043	-0.00168114	0.115971	0.271773	0.160659	0.264718	-0.60199	-0.286946	-0.776996	-0.0486425	-0.390014	0.62423	0.621918	0.495497	0.441574	0.0975584	0.369665	0.109342	0.084395	-0.305589	0.0619159	-0.199042	-0.366672	0.316634	0.344495	0.0754945	0.166759	0.101277
BRMS1	-0.170608	-0.373322	0.218322	-0.161193	-0.108125	0.301694	0.039469	-0.485805	-0.86095	-0.420857	-0.298055	-0.518203	0.41714	-0.00541073	-0.0222031	0.191241	0.274683	0.299846	0.0152448	0.106592	-0.538319	0.0760333	-0.242882	-0.28168	0.0623574	-0.256995	0.0650474	-0.501993	-0.611716	0.0491803	0.515188	0.104139	0.198369	-0.190103	0.198736	-0.0510679	0.490466	-0.282035	-0.0445856	0.247337	0.159681	0.162456	-0.492493	-0.347226	-0.723412	-0.512229	0.315482	0.255358	-0.0488374
BRMS1L	0.243388	0.469329	0.094204	-0.341982	-0.271904	-0.144867	-0.290313	0.00838394	-0.193693	-0.000643042	0.421269	0.0958966	0.347966	-4.41e-05	0.262754	0.388677	0.370194	0.220783	0.121964	-0.191638	0.707979	-0.117946	-0.390215	-0.481622	0.42785	0.346395	0.501997	-0.0774114	-0.138769	-0.153038	-0.155395	0.247709	-0.255364	-0.110591	0.907366	0.380495	-0.0092779	-0.175643	0.240914	-0.450867	0.281637	0.531085	0.500921	0.362025	-0.210209	4.41e-05	0.321457	0.405486	-0.247098
BRP44	-0.353306	0.680765	1.00469	0.292907	0.0180043	0.270699	0.214399	0.465966	0.429521	0.750228	-0.379772	-0.188452	0.50377	0.281441	-0.337544	-0.445135	0.0328267	0.484681	0.59962	-0.596566	0.134156	0.0677375	0.055492	0.195994	0.632721	0.313384	0.578583	0.148648	0.844943	-0.0037851	-0.242338	0.564966	0.538264	0.51877	0.21055	0.581051	0.133577	-0.0373501	0.0214112	0.524176	0.250186	-0.110656	0.148073	0.178609	1.04167	0.198603	-0.346816	0.307602	0.207333
BRP44L	-0.594231	-0.0477377	-0.288794	0.15862	-0.0389275	-0.0615003	-0.346235	0.279306	-0.0581801	0.171289	-0.340956	0.0862652	0.854528	0.985544	0.329762	0.138027	0.687779	0.522786	0.730729	-0.223517	0.190343	0.35356	0.415698	0.326443	-0.607121	-0.575894	-0.582701	-0.0829	0.572322	-0.115032	0.19884	0.451542	-0.18551	-0.37801	-0.776888	0.0914556	-0.583205	0.319273	-0.0598194	0.256824	-0.824993	-0.435362	0.641225	0.00880644	0.68937	0.0550265	-0.138893	0.157287	0.116074
BRPF1	-0.474542	-0.0492623	0.435196	0.2754	0.324462	0.276563	0.254282	-0.239312	-0.0317972	-0.0275018	0.205589	0.181014	-0.267078	-0.152322	0.00822949	0.338653	0.113283	0.151346	-0.0618487	0.598376	0.159872	0.293873	0.158455	-0.000991163	0.185085	0.0296362	0.0673911	0.248495	-0.447385	0.0581749	-0.361362	-0.474041	-0.641272	-0.446218	0.135224	-0.57809	-0.311804	-0.196748	0.537219	0.268886	-0.345543	0.121696	-0.0903489	-0.100427	-0.718495	0.382768	-0.11526	-0.403444	-0.379214
BRPF3	0.801799	0.304804	0.978033	0.019837	0.0160159	0.0955781	0.255082	-0.198137	-0.295957	-0.142723	0.373664	0.300295	-0.197727	0.362962	1.01038	0.292995	0.553133	-0.126614	-0.208346	0.0853507	0.0392231	0.248743	0.0510927	0.382229	0.0176033	-0.29677	0.0308451	0.368419	-0.174981	0.531367	-0.430358	-0.427354	-0.102491	0.253114	0.239123	-0.393361	0.109692	-0.234667	-0.0743119	0.164714	-0.55154	-0.478494	-0.26922	-0.698155	-0.503361	0.877855	0.538444	-0.328454	0.579393
BRSK1	-0.932605	-0.768351	0.174119	-0.94899	-0.327464	0.223433	0.362984	-0.579169	-0.474853	-0.28525	-0.116393	-0.185335	-0.092	-0.411105	-0.102879	-0.778628	-0.648752	0.188907	-0.317295	-0.834759	-0.718207	-0.0169209	-0.228746	0.00139045	-1.26837	-1.10135	-1.43678	0.26785	-0.645534	0.900284	1.03548	1.27225	0.209457	0.177038	-0.637398	0.799401	-0.343846	1.197	-0.733473	-0.681576	0.421313	0.477264	-0.255743	0.132813	0.767906	0.548665	-0.766751	0.736266	-0.683889
BRWD1	0.545202	-0.00976016	-0.497736	1.45799	1.53795	-0.315721	-0.323344	0.373108	0.177838	0.738039	-0.398154	-0.318058	-0.266291	-0.252337	0.0127495	0.539397	0.74202	0.795097	0.0902101	0.270676	0.415083	-0.562982	-0.39404	-0.744044	-1.18879	-1.06172	-0.564115	-0.141356	-0.179431	-0.113458	0.417263	0.497035	-0.356556	-0.577149	0.418874	-0.336114	0.241363	-0.349802	0.252676	-0.359501	0.591059	0.0624406	-0.11227	0.288343	-1.04288	-0.415293	-0.119299	0.0424097	0.215467
BRWD2	0.222945	-0.0894128	-0.119085	0.954314	0.535475	-0.233493	0.10787	-1.60599	-1.61123	-1.7148	0.328503	0.154688	-0.107088	-0.419677	0.153631	-1.48824	-1.5739	-1.55943	-1.54271	0.286714	0.34202	0.893687	-0.405584	0.25217	-0.225975	-0.143385	-0.404427	-0.216456	0.821403	-0.503401	0.338601	0.283254	0.594777	0.447903	-0.253581	-0.429291	-0.125223	-0.499886	0.833026	-0.671928	0.717	0.0988445	-1.70193	-1.63933	-0.00615384	0.447251	0.0555354	0.0220656	0.566119
BSCL2	0.474269	-0.52502	-0.17466	0.469357	0.294138	0.235871	-0.201167	-0.347095	-0.425863	-0.217105	0.314587	0.482425	-0.0576774	-0.292533	0.196445	0.211561	0.205403	0.797721	0.611265	-0.612135	-0.616202	-0.276656	0.0961602	0.214447	0.858956	0.613201	0.499586	-1.07678	-0.535573	-0.323855	0.24794	0.174446	0.242656	0.0739295	-0.172264	0.0656314	1.29845	-0.0111831	0.000665813	0.467029	-0.175869	-0.0667349	-0.484839	-0.688208	-0.217132	0.248919	-0.0768248	0.114988	0.638205
BSDC1	-0.144824	-0.484243	-0.303606	0.22204	-0.277959	-0.271133	-0.373612	-0.364778	0.0978136	-0.0804737	0.109696	-0.261061	0.0125333	0.106308	-0.543038	-0.110303	-0.159172	0.00485429	-0.323706	0.38871	-0.611361	-0.629507	0.472441	-0.131792	0.368004	0.139736	0.0190696	0.220264	-0.179085	0.0529781	0.00708707	0.193683	-0.162284	-0.0622257	-0.123329	0.290644	-0.13121	-0.122147	-0.447078	-0.192083	0.199571	0.135291	-0.640899	-0.515596	0.178075	0.174274	0.149036	0.122688	-0.421448
BSG	0.136044	0.236831	0.389903	0.490605	-0.189269	0.267677	-0.511125	-0.449114	0.742863	0.150185	0.847378	0.527757	-0.285213	-0.0785029	1.18446	1.17642	0.543653	0.755756	0.274474	-0.461447	0.0733465	-0.0806397	0.456374	-0.00132384	-0.764723	-1.14702	-1.03579	-0.593972	-0.20722	-0.831396	0.155418	-0.567164	-0.313513	0.14214	0.483382	0.241306	0.323009	0.753961	-0.243434	0.39058	1.03995	1.05166	-0.983278	-0.40531	-0.0972033	0.206917	-0.0347494	-1.09578	0.23723
BST2	-0.166745	-0.304292	-0.0489041	-0.619994	0.775367	-0.309722	0.170892	-0.0415476	0.738916	-0.954555	0.619938	0.957842	0.46066	0.934898	-0.506865	-0.235906	-0.600614	-2.0143	-2.5613	-0.441926	-0.416968	1.16581	0.311165	0.741182	-1.61963	-0.655247	-1.19282	0.679807	1.05902	-0.021949	0.843129	1.2786	0.7928	0.300881	-0.702712	-2.33262	-0.811323	-0.654848	-1.82545	-1.77434	0.50945	-0.285847	-0.652143	-2.14181	-0.863269	-0.041092	0.592676	0.288842	1.2991
BTAF1	-0.141354	-0.491327	-0.436496	-0.397826	-0.149062	-0.255699	0.146307	-0.32086	-0.255874	-0.391679	0.236648	-0.0295933	-0.196952	-0.469167	-0.150007	-0.357354	0.513262	-0.0445683	-0.19251	1.21456	0.107917	0.133279	-0.138965	-0.361962	-0.493092	-0.146214	-0.269031	0.0420001	0.0600913	0.109311	-0.141949	0.552928	-0.232275	-0.170187	-0.0994082	-0.808459	-0.69907	-0.809781	0.915644	0.471396	-0.0146648	-0.117122	-0.562692	-0.0968308	-0.586154	0.123377	0.238999	-0.0223623	-0.139436
BTBD1	0.330527	0.274281	0.042709	0.13483	-0.123226	0.233479	0.098835	-0.0545808	-0.229007	-0.0896495	0.347129	0.348746	0.108233	0.0939367	0.461325	-0.268833	0.235558	0.0200136	0.260609	-0.485155	0.128434	0.109837	0.218041	0.0204017	0.171368	-0.180357	0.428145	-0.40784	-0.228511	-0.0724567	0.376657	-0.267902	-0.47285	-0.0597775	0.502926	-0.166815	0.266344	-0.0633263	0.037671	-0.216076	-0.192057	-0.0902532	0.762834	-0.392314	-0.0756234	0.513141	0.293014	-0.197625	0.147494
BTBD10	-0.386114	0.0090457	0.0258302	0.870396	1.31752	-0.293111	-0.295774	-0.0857802	-0.265869	-0.194731	-0.100668	-0.116082	0.42555	1.06653	-0.0738297	0.360983	-0.579715	-0.40141	-0.486996	-0.313738	-0.0526491	-0.16685	-0.0483065	0.170042	0.947889	0.920995	1.19068	-0.205381	-0.15588	0.271342	-0.0964033	0.257164	0.51005	0.410327	0.428224	0.373262	-0.10883	-0.0421322	2.00875	1.12297	0.767626	0.579604	-0.0143004	0.43029	0.699736	0.462643	-0.139928	-0.233248	0.250664
BTBD12	0.207112	-0.168603	0.315447	0.567749	0.730317	-0.273199	-0.082326	0.0927819	0.150958	0.304585	-0.0663267	-0.162093	0.0173058	0.15691	0.502245	-0.453778	-0.0525476	0.289341	-0.154481	0.506006	0.273927	-0.0559617	-0.0500232	-0.141219	0.511498	0.493414	0.255145	-0.0569231	-0.763383	0.402369	-0.0911319	0.0682347	-0.304456	-0.420548	0.102488	-0.188065	0.159933	-0.138659	0.124667	0.929497	0.600116	0.675532	-0.511717	-0.380324	-0.658981	0.0508502	-0.74792	-0.633604	-0.278834
BTBD15	0.134069	-0.201951	-0.117096	-0.141943	-0.0669158	-0.272284	-0.123378	-0.248448	-0.348736	-0.164896	-0.216846	-0.235398	-0.609429	-0.360763	0.439399	0.10649	-0.147548	-0.200509	0.236351	0.0955025	0.329013	0.589815	-0.416361	0.00996859	-0.838879	-0.339968	-0.141577	0.120257	-0.00890622	-0.463296	-0.246715	-0.279342	0.0436348	0.0599139	-0.20233	-0.511301	-0.0211071	-0.966018	-0.16251	-0.0790008	0.0984034	-0.280338	0.688459	-0.602812	-0.320561	-0.119685	0.195467	-0.244668	0.242833
BTBD2	0.596674	-0.127598	0.00260013	0.313906	-0.0902919	0.272371	0.287304	0.0817519	-0.196402	0.207788	0.319219	0.267691	0.174266	0.0800695	0.476239	0.858088	-0.66068	-0.0892689	-0.149709	0.367397	-0.00288446	0.136997	-0.137998	-0.0416946	0.118579	0.183985	-0.0507795	-0.575017	-0.633205	-0.332678	-0.00260013	-0.465132	-0.574329	-0.869671	-0.280468	-0.405824	0.543506	-0.369286	-0.42347	-0.788231	0.165147	-0.116521	-0.513302	-0.43746	-0.200065	0.348245	0.0142221	-1.09816	-0.0110669
BTBD3	0.664198	1.21102	1.21178	-1.07255	-0.629154	-0.11396	-0.453134	0.738707	0.617246	0.578643	0.117827	0.00453495	0.716149	0.550879	0.197385	0.510935	-0.248263	-0.216923	-0.128407	-1.09586	0.632997	0.271701	0.0273418	-0.109699	-0.201557	-0.317434	-0.28148	-0.278052	0.062742	-0.602914	1.2384	0.473967	0.4605	0.594299	-0.220726	-0.0826158	-0.296292	0.154658	0.941117	0.398825	1.20496	0.753769	-0.529716	-0.345533	-0.291368	0.129356	0.167899	0.0437802	-0.152286
BTBD6	-0.147787	0.13402	0.469013	-0.271104	-0.302293	0.507022	0.101125	1.57403	1.80301	1.82297	-0.207953	-0.245379	-0.00828389	0.442521	1.90682	1.17754	0.163548	0.189218	0.17149	4.81e-05	0.490254	0.145424	-0.733977	-0.667018	-4.81e-05	-0.0066865	0.201348	-0.499511	-0.100776	-0.100293	-0.100673	-0.0866121	-0.359722	-0.387637	0.0641919	-0.135137	0.123033	0.240299	-0.645657	0.00737747	0.182317	0.191286	0.478385	0.216731	-0.576223	-0.511754	0.917468	0.451526	-0.776167
BTBD7	0.238807	-0.0419715	0.304393	0.0391683	0.0118738	0.0935719	-0.338097	0.026206	-0.0812288	0.0633687	0.0480059	-0.184735	-0.291182	-0.150856	0.269778	0.0880424	0.372137	0.20018	0.0308385	0.347462	0.0651955	-0.0431951	-0.17541	-0.448113	0.107878	0.139268	0.0658952	-0.153754	-0.48953	-0.0933999	-0.327147	-0.610403	-0.531536	-0.363233	0.29496	-0.483533	0.0713669	-0.0858221	0.221801	-0.247735	-0.0352385	0.468885	-0.122706	-0.077346	-0.674429	-0.100474	0.327849	-0.0145424	-0.358175
BTD	-0.245583	-0.500555	-0.402591	0.187814	0.473097	-0.170587	-0.246891	0.0366254	-0.137615	-0.403651	0.314494	0.307951	-0.257813	0.198809	0.372624	0.00224089	0.0672757	0.128837	0.206832	-0.306724	-0.0916273	-0.00401608	0.889241	0.727202	-0.113934	-0.249945	-0.198636	0.250035	0.891915	-0.288098	0.106335	0.134389	-0.0572382	0.161451	0.164326	0.649519	0.221093	-0.128858	0.0346207	-0.219248	0.248135	0.0647705	0.136876	-0.0346822	-0.232941	-0.388837	0.572837	0.892116	-0.323993
BTF3	0.555235	0.924137	0.089013	-0.206089	-0.506874	0.100682	0.145887	-0.052879	0.0810439	0.122007	0.522243	0.160128	0.104392	-0.314298	0.323677	0.252096	-0.130772	0.524568	0.42151	-0.0499826	-0.0213536	-0.38055	0.101379	-0.132349	-0.496334	-0.59108	-0.19825	-0.632758	0.163753	-0.206168	-0.134793	-0.666837	0.274627	0.174815	0.314861	0.327574	0.0143188	-0.571065	0.142927	-0.471487	-0.2699	0.251844	0.75932	-0.275776	-0.195777	-0.299206	0.346361	-0.026979	0.723053
[truncated: 8,009 more rows]
[truncated: 13 more columns]
